# Supplementary material for: MiRNA Differences Related to Treatment-Resistant Schizophrenia
Source: Int J Mol Sci. 2023 Jan 18;24(3):1891. doi: 10.3390/ijms24031891 (PMC9916039; doi:10.3390/ijms24031891)
Supplement: Supplementary file 1 [file ijms-24-01891-s001.zip › supplementary Table S1.xlsx]

## Sheet: Hoja 1
Sample Name	Depth	Average coverage	% Assigned	% Mapped
C001	21354423	0.0068887	41.9%	94.8%
C002	17168038	0.00553822	38.2%	93.5%
C003	20584567	0.00664035	41.7%	93.7%
C004	23745719	0.0076601	54.7%	96.2%
C005	18761691	0.00605231	37.4%	94.1%
C006	18368141	0.00592535	42.4%	95.3%
C007	18555156	0.00598568	34.0%	94.4%
C008	18866012	0.00608596	58.1%	96.1%
C009	25588716	0.00825463	49.6%	95.9%
C010	30398935	0.00980635	61.9%	96.4%
C011	27148599	0.00875783	47.7%	94.6%
C012	26742028	0.00862668	45.6%	95.1%
C013	32328884	0.0104289	43.4%	94.9%
C014	38460562	0.0124069	50.4%	95.3%
C015	17220929	0.00555528	41.7%	93.5%
C016	22174308	0.00715318	34.7%	94.9%
C017	22973527	0.007411	52.6%	95.7%
C018	19044954	0.00614369	58.0%	95.8%
C019	27395521	0.00883749	55.7%	96.6%
C020	21183679	0.00683362	52.0%	95.4%
C021	31602520	0.0101946	56.0%	96.7%
C022	22623535	0.0072981	39.7%	95.8%
C023	27444015	0.00885313	32.9%	95.5%
C024	32898360	0.0106126	42.0%	95.4%
C025	28948045	0.00933831	39.2%	95.4%
C026	10680896	0.00344554	34.7%	94.8%
C027	24575316	0.00792772	40.5%	93.9%
C028	40027329	0.0129124	41.8%	95.3%
C029	41762298	0.013472	42.0%	95.7%
C030	44317717	0.0142964	49.4%	95.6%
C031	48607179	0.0156801	59.2%	96.4%
C033	50622254	0.0163302	46.6%	95.0%
C034	42473423	0.0137014	45.0%	95.1%
C035	33870737	0.0109263	33.3%	94.0%
C036	48238763	0.0155613	42.9%	94.7%
C037	22957076	0.00740569	55.7%	96.6%
C038	29953499	0.00966266	52.3%	96.5%
C039	29641339	0.00956196	58.9%	96.7%
C040	31621912	0.0102009	55.5%	96.5%
C041	41474175	0.0133791	53.1%	96.6%
C042	42389039	0.0136742	53.5%	95.8%
C043	49351715	0.0159203	44.6%	95.7%
C044	43786267	0.014125	46.9%	95.4%
MNR001A	54281571	0.0175106	40.5%	96.2%
MNR001D	42600867	0.0137426	48.0%	96.3%
MNR002A	29589518	0.00954524	56.0%	95.6%
MNR002D	53892347	0.0173851	47.3%	96.4%
MNR003A	32053668	0.0103402	46.9%	94.7%
MNR003D	32381343	0.0104459	44.0%	95.1%
MNR004A	21140780	0.00681978	50.2%	94.0%
MNR004D	23787435	0.00767356	48.5%	94.3%
MNR005A	41308723	0.0133257	49.1%	95.6%
MNR005D	33907149	0.0109381	38.0%	95.2%
MNR006A	25573724	0.00824979	54.1%	94.7%
MNR006D	33793886	0.0109015	35.1%	95.7%
MNR007D	58052831	0.0187272	49.1%	96.6%
MNR008A	22126122	0.00713764	45.9%	93.5%
MNR009A	29439640	0.0094969	36.8%	94.7%
MNR010A	47320844	0.0152652	42.5%	94.3%
MNR011A	49013489	0.0158112	49.0%	95.2%
MNR012A	52848481	0.0170483	51.9%	96.4%
MNR013A	30225664	0.00975046	28.4%	95.4%
MNR014A	39736257	0.0128185	37.6%	95.7%
MNR015A	41151316	0.0132749	44.4%	95.8%
MNR016A	13655750	0.00440519	53.2%	96.0%
MNR017A	11683721	0.00376904	39.6%	92.9%
MNR017D	56776963	0.0183156	38.9%	96.0%
MNR018A	33052932	0.0106625	39.3%	96.0%
MNR018D	41619505	0.013426	37.5%	94.7%
MNR019A	29197309	0.00941872	43.5%	95.9%
MNR019D	43050002	0.0138874	41.7%	95.1%
MNR020A	21558264	0.00695445	55.1%	96.1%
MNR020D	32508117	0.0104868	58.5%	96.5%
MNR021A	25534795	0.00823724	58.4%	96.3%
MNR021D	30449639	0.00982271	53.7%	96.0%
MR001A	29950930	0.00966183	71.1%	97.2%
MR001D	36497065	0.0117735	69.1%	97.3%
MR002A	33671970	0.0108622	54.7%	96.0%
MR002D	35483597	0.0114466	49.1%	95.6%
MR003A	39021918	0.012588	47.6%	95.6%
MR003D	28547535	0.00920911	52.3%	96.3%
MR004A	37815441	0.0121988	42.9%	95.2%
MR004D	28829482	0.00930007	42.6%	95.5%
MR005A	26213390	0.00845614	66.3%	96.7%
MR005D	34042823	0.0109818	57.2%	96.0%
MR006A	34633789	0.0111725	59.9%	96.0%
MR006D	36552851	0.0117915	46.9%	95.6%
MR007A	35953243	0.0115981	72.2%	97.5%
MR007D	29371593	0.00947494	58.1%	96.7%
MR008A	25147919	0.00811243	61.6%	96.8%
MR008D	31721955	0.0102331	55.2%	96.1%
MR009A	35022284	0.0112978	64.6%	97.0%
MR009D	31655237	0.0102116	52.7%	96.4%
MR010A	28835901	0.00930214	23.7%	90.5%
MR010D	17884308	0.00576928	27.6%	94.6%
MR011A	35521230	0.0114587	35.7%	95.5%
MR011D	15063129	0.0048592	29.7%	94.9%
MR012A	22488345	0.00725449	35.4%	95.5%
MR012D	23010780	0.00742302	33.3%	95.4%
MR013A	53840135	0.0173682	38.4%	94.7%
MR013D	35687750	0.0115125	49.8%	96.0%
MR014A	38472271	0.0124107	37.3%	94.0%
MR014D	48933742	0.0157855	41.6%	95.7%
MR015A	43328313	0.0139772	36.5%	94.8%
MR015D	25527119	0.00823476	57.1%	96.2%
MR016A	41334666	0.0133341	54.2%	96.3%
MR016D	19276186	0.00621828	57.3%	96.2%
MR017A	41305663	0.0133247	59.5%	96.6%
MR017D	27874533	0.00899201	46.1%	95.9%
MR018A	41091939	0.0132558	46.0%	95.9%
MR018D	17051763	0.00550071	53.6%	96.0%
MR019A	27568209	0.00889319	42.6%	92.9%
MR019D	22739549	0.00733552	47.4%	95.7%
P001A	20421464	0.00658773	34.7%	93.2%
P001D	23234247	0.00749511	34.1%	95.0%
P002A	23585074	0.00760828	34.0%	95.0%
P002D	31613995	0.0101983	42.4%	95.8%
P003A	26649761	0.00859691	35.3%	94.6%
P003D	49249029	0.0158872	44.2%	96.0%
P004A	43287180	0.013964	54.2%	95.7%
P004D	37132905	0.0119787	62.1%	96.2%
P005A	38313926	0.0123596	55.0%	95.9%
P005D	36964881	0.0119245	59.9%	96.1%
P006A	44894346	0.0144824	49.6%	95.7%
P006D	33095619	0.0106763	51.1%	95.4%
P007A	45144477	0.0145631	60.9%	97.0%
P007D	41291873	0.0133203	60.8%	96.6%
P008A	39937207	0.0128833	42.7%	96.0%
P008D	46138286	0.0148837	42.6%	95.8%
P009A	30168354	0.00973197	45.1%	94.1%
P009D	37261638	0.0120202	50.6%	96.6%
P010A	53846074	0.0173701	49.3%	96.7%
P010D	45650948	0.0147265	38.8%	96.4%
P011A	38029942	0.012268	40.9%	96.2%
P011D	35090701	0.0113199	35.1%	95.4%
P012A	52814774	0.0170374	33.9%	95.3%
P012D	55308075	0.0178418	37.4%	95.7%
P013A2019	64781843	0.0208979	43.7%	95.1%
P014A	43006101	0.0138733	41.0%	95.2%
P015D	49963586	0.0161177	42.2%	94.6%
