# Supplementary material for: MiRNA Differences Related to Treatment-Resistant Schizophrenia
Source: Int J Mol Sci. 2023 Jan 18;24(3):1891. doi: 10.3390/ijms24031891 (PMC9916039; doi:10.3390/ijms24031891)
Supplement: Supplementary file 1 [file ijms-24-01891-s001.zip › supplementary Table S2.xlsx]

## Sheet: Hoja 1
IgeneID	Gene	miRNA	Organism	Cell_line	Tissue	Exp_condition	Technology	Result	Validation_type	Regulation	Condition
ENSG00000002822	MAD1L1	hsa-miR-1343-3p	Homo sapiens	293S	Kidney	Embryonic/Fetal	HITS-CLIP	POSITIVE	DIRECT	DOWN	no treatment (control)
ENSG00000002834	LASP1	hsa-miR-1343-3p	Homo sapiens	A549	Lung	Cancer/Malignant	RNA-Seq	NEGATIVE	INDIRECT	NA	48hrs post-transfection, Overexpression
ENSG00000003137	CYP26B1	hsa-miR-1343-3p	Homo sapiens	A549	Lung	Cancer/Malignant	RNA-Seq	POSITIVE	INDIRECT	DOWN	48hrs post-transfection, Overexpression
ENSG00000003436	TFPI	hsa-miR-1343-3p	Homo sapiens	A549	Lung	Cancer/Malignant	RNA-Seq	NEGATIVE	INDIRECT	NA	48hrs post-transfection, Overexpression
ENSG00000003989	SLC7A2	hsa-miR-1343-3p	Homo sapiens	293S	Kidney	Embryonic/Fetal	HITS-CLIP	POSITIVE	DIRECT	DOWN	no treatment (control)
ENSG00000003989	SLC7A2	hsa-miR-1343-3p	Homo sapiens	16HBE14O	Bronchus	Normal/Primary	RNA-Seq	POSITIVE	INDIRECT	DOWN	48hrs post-transfection, Overexpression
ENSG00000004139	SARM1	hsa-miR-1343-3p	Homo sapiens	A549	Lung	Cancer/Malignant	RNA-Seq	POSITIVE	INDIRECT	DOWN	48hrs post-transfection, Overexpression
ENSG00000004399	PLXND1	hsa-miR-1343-3p	Homo sapiens	A549	Lung	Cancer/Malignant	RNA-Seq	POSITIVE	INDIRECT	DOWN	48hrs post-transfection, Overexpression
ENSG00000004468	CD38	hsa-miR-1343-3p	Homo sapiens	A549	Lung	Cancer/Malignant	RNA-Seq	POSITIVE	INDIRECT	DOWN	48hrs post-transfection, Overexpression
ENSG00000004660	CAMKK1	hsa-miR-1343-3p	Homo sapiens	A549	Lung	Cancer/Malignant	RNA-Seq	NEGATIVE	INDIRECT	NA	48hrs post-transfection, Overexpression
ENSG00000004777	ARHGAP33	hsa-miR-1343-3p	Homo sapiens	A549	Lung	Cancer/Malignant	RNA-Seq	POSITIVE	INDIRECT	DOWN	48hrs post-transfection, Overexpression
ENSG00000004799	PDK4	hsa-miR-1343-3p	Homo sapiens	A549	Lung	Cancer/Malignant	RNA-Seq	POSITIVE	INDIRECT	DOWN	48hrs post-transfection, Overexpression
ENSG00000004848	ARX	hsa-miR-1343-3p	Homo sapiens	A549	Lung	Cancer/Malignant	RNA-Seq	POSITIVE	INDIRECT	DOWN	48hrs post-transfection, Overexpression
ENSG00000005238	FAM214B	hsa-miR-1343-3p	Homo sapiens	16HBE14O	Bronchus	Normal/Primary	RNA-Seq	NEGATIVE	INDIRECT	NA	48hrs post-transfection, Overexpression
ENSG00000005238	FAM214B	hsa-miR-1343-3p	Homo sapiens	A549	Lung	Cancer/Malignant	RNA-Seq	POSITIVE	INDIRECT	DOWN	48hrs post-transfection, Overexpression
ENSG00000005339	CREBBP	hsa-miR-1343-3p	Homo sapiens	A549	Lung	Cancer/Malignant	RNA-Seq	NEGATIVE	INDIRECT	NA	48hrs post-transfection, Overexpression
ENSG00000005961	ITGA2B	hsa-miR-1343-3p	Homo sapiens	16HBE14O	Bronchus	Normal/Primary	RNA-Seq	NEGATIVE	INDIRECT	NA	48hrs post-transfection, Overexpression
ENSG00000006025	OSBPL7	hsa-miR-1343-3p	Homo sapiens	16HBE14O	Bronchus	Normal/Primary	RNA-Seq	NEGATIVE	INDIRECT	NA	48hrs post-transfection, Overexpression
ENSG00000006042	TMEM98	hsa-miR-1343-3p	Homo sapiens	A549	Lung	Cancer/Malignant	RNA-Seq	POSITIVE	INDIRECT	DOWN	48hrs post-transfection, Overexpression
ENSG00000006047	YBX2	hsa-miR-1343-3p	Homo sapiens	A549	Lung	Cancer/Malignant	RNA-Seq	POSITIVE	INDIRECT	DOWN	48hrs post-transfection, Overexpression
ENSG00000006062	MAP3K14	hsa-miR-1343-3p	Homo sapiens	A549	Lung	Cancer/Malignant	RNA-Seq	NEGATIVE	INDIRECT	NA	48hrs post-transfection, Overexpression
ENSG00000006283	CACNA1G	hsa-miR-1343-3p	Homo sapiens	A549	Lung	Cancer/Malignant	RNA-Seq	POSITIVE	INDIRECT	DOWN	48hrs post-transfection, Overexpression
ENSG00000006327	TNFRSF12A	hsa-miR-1343-3p	Homo sapiens	A549	Lung	Cancer/Malignant	RNA-Seq	NEGATIVE	INDIRECT	NA	48hrs post-transfection, Overexpression
ENSG00000006534	ALDH3B1	hsa-miR-1343-3p	Homo sapiens	16HBE14O	Bronchus	Normal/Primary	RNA-Seq	NEGATIVE	INDIRECT	NA	48hrs post-transfection, Overexpression
ENSG00000006576	PHTF2	hsa-miR-1343-3p	Homo sapiens	A549	Lung	Cancer/Malignant	RNA-Seq	NEGATIVE	INDIRECT	NA	48hrs post-transfection, Overexpression
ENSG00000006744	ELAC2	hsa-miR-1343-3p	Homo sapiens	A549	Lung	Cancer/Malignant	RNA-Seq	POSITIVE	INDIRECT	DOWN	48hrs post-transfection, Overexpression
ENSG00000006756	ARSD	hsa-miR-1343-3p	Homo sapiens	A549	Lung	Cancer/Malignant	RNA-Seq	NEGATIVE	INDIRECT	NA	48hrs post-transfection, Overexpression
ENSG00000007402	CACNA2D2	hsa-miR-1343-3p	Homo sapiens	A549	Lung	Cancer/Malignant	RNA-Seq	POSITIVE	INDIRECT	DOWN	48hrs post-transfection, Overexpression
ENSG00000007968	E2F2	hsa-miR-1343-3p	Homo sapiens	A549	Lung	Cancer/Malignant	RNA-Seq	POSITIVE	INDIRECT	DOWN	48hrs post-transfection, Overexpression
ENSG00000008130	NADK	hsa-miR-1343-3p	Homo sapiens	A549	Lung	Cancer/Malignant	RNA-Seq	NEGATIVE	INDIRECT	NA	48hrs post-transfection, Overexpression
ENSG00000008256	CYTH3	hsa-miR-1343-3p	Homo sapiens	A549	Lung	Cancer/Malignant	RNA-Seq	NEGATIVE	INDIRECT	NA	48hrs post-transfection, Overexpression
ENSG00000008294	SPAG9	hsa-miR-1343-3p	Homo sapiens	293S	Kidney	Embryonic/Fetal	HITS-CLIP	POSITIVE	DIRECT	DOWN	no treatment (control)
ENSG00000008441	NFIX	hsa-miR-1343-3p	Homo sapiens	A549	Lung	Cancer/Malignant	RNA-Seq	POSITIVE	INDIRECT	DOWN	48hrs post-transfection, Overexpression
ENSG00000008517	IL32	hsa-miR-1343-3p	Homo sapiens	A549	Lung	Cancer/Malignant	RNA-Seq	POSITIVE	INDIRECT	DOWN	48hrs post-transfection, Overexpression
ENSG00000008735	MAPK8IP2	hsa-miR-1343-3p	Homo sapiens	293S	Kidney	Embryonic/Fetal	HITS-CLIP	POSITIVE	DIRECT	DOWN	no treatment (control)
ENSG00000008838	MED24	hsa-miR-1343-3p	Homo sapiens	293S	Kidney	Embryonic/Fetal	HITS-CLIP	POSITIVE	DIRECT	DOWN	no treatment (control)
ENSG00000009844	VTA1	hsa-miR-1343-3p	Homo sapiens	A549	Lung	Cancer/Malignant	RNA-Seq	POSITIVE	INDIRECT	DOWN	48hrs post-transfection, Overexpression
ENSG00000009950	MLXIPL	hsa-miR-1343-3p	Homo sapiens	A549	Lung	Cancer/Malignant	RNA-Seq	POSITIVE	INDIRECT	DOWN	48hrs post-transfection, Overexpression
ENSG00000009954	BAZ1B	hsa-miR-1343-3p	Homo sapiens	293S	Kidney	Embryonic/Fetal	HITS-CLIP	POSITIVE	DIRECT	DOWN	treatment:emetine
ENSG00000010244	ZNF207	hsa-miR-1343-3p	Homo sapiens	293S	Kidney	Embryonic/Fetal	HITS-CLIP	POSITIVE	DIRECT	DOWN	no treatment (control)
ENSG00000010438	PRSS3	hsa-miR-1343-3p	Homo sapiens	A549	Lung	Cancer/Malignant	RNA-Seq	POSITIVE	INDIRECT	DOWN	48hrs post-transfection, Overexpression
ENSG00000010610	CD4	hsa-miR-1343-3p	Homo sapiens	A549	Lung	Cancer/Malignant	RNA-Seq	POSITIVE	INDIRECT	DOWN	48hrs post-transfection, Overexpression
ENSG00000011009	LYPLA2	hsa-miR-1343-3p	Homo sapiens	293S	Kidney	Embryonic/Fetal	HITS-CLIP	POSITIVE	DIRECT	DOWN	treatment: arsenite
ENSG00000011198	ABHD5	hsa-miR-1343-3p	Homo sapiens	A549	Lung	Cancer/Malignant	RNA-Seq	NEGATIVE	INDIRECT	NA	48hrs post-transfection, Overexpression
ENSG00000011332	DPF1	hsa-miR-1343-3p	Homo sapiens	A549	Lung	Cancer/Malignant	RNA-Seq	POSITIVE	INDIRECT	DOWN	48hrs post-transfection, Overexpression
ENSG00000011454	RABGAP1	hsa-miR-1343-3p	Homo sapiens	A549	Lung	Cancer/Malignant	RNA-Seq	NEGATIVE	INDIRECT	NA	48hrs post-transfection, Overexpression
ENSG00000012124	CD22	hsa-miR-1343-3p	Homo sapiens	A549	Lung	Cancer/Malignant	RNA-Seq	NEGATIVE	INDIRECT	NA	48hrs post-transfection, Overexpression
ENSG00000012171	SEMA3B	hsa-miR-1343-3p	Homo sapiens	A549	Lung	Cancer/Malignant	RNA-Seq	POSITIVE	INDIRECT	DOWN	48hrs post-transfection, Overexpression
ENSG00000012983	MAP4K5	hsa-miR-1343-3p	Homo sapiens	A549	Lung	Cancer/Malignant	RNA-Seq	NEGATIVE	INDIRECT	NA	48hrs post-transfection, Overexpression
ENSG00000013275	PSMC4	hsa-miR-1343-3p	Homo sapiens	16HBE14O	Bronchus	Normal/Primary	RNA-Seq	POSITIVE	INDIRECT	DOWN	48hrs post-transfection, Overexpression
ENSG00000013275	PSMC4	hsa-miR-1343-3p	Homo sapiens	A549	Lung	Cancer/Malignant	RNA-Seq	NEGATIVE	INDIRECT	NA	48hrs post-transfection, Overexpression
ENSG00000013288	MAN2B2	hsa-miR-1343-3p	Homo sapiens	16HBE14O	Bronchus	Normal/Primary	RNA-Seq	POSITIVE	INDIRECT	DOWN	48hrs post-transfection, Overexpression
ENSG00000013288	MAN2B2	hsa-miR-1343-3p	Homo sapiens	A549	Lung	Cancer/Malignant	RNA-Seq	NEGATIVE	INDIRECT	NA	48hrs post-transfection, Overexpression
ENSG00000013306	SLC25A39	hsa-miR-1343-3p	Homo sapiens	16HBE14O	Bronchus	Normal/Primary	RNA-Seq	POSITIVE	INDIRECT	DOWN	48hrs post-transfection, Overexpression
ENSG00000013306	SLC25A39	hsa-miR-1343-3p	Homo sapiens	A549	Lung	Cancer/Malignant	RNA-Seq	NEGATIVE	INDIRECT	NA	48hrs post-transfection, Overexpression
ENSG00000013588	GPRC5A	hsa-miR-1343-3p	Homo sapiens	16HBE14O	Bronchus	Normal/Primary	RNA-Seq	POSITIVE	INDIRECT	DOWN	48hrs post-transfection, Overexpression
ENSG00000015133	CCDC88C	hsa-miR-1343-3p	Homo sapiens	A549	Lung	Cancer/Malignant	RNA-Seq	NEGATIVE	INDIRECT	NA	48hrs post-transfection, Overexpression
ENSG00000015532	XYLT2	hsa-miR-1343-3p	Homo sapiens	293S	Kidney	Embryonic/Fetal	HITS-CLIP	POSITIVE	DIRECT	DOWN	treatment: emetine
ENSG00000015568	RGPD5	hsa-miR-1343-3p	Homo sapiens	A549	Lung	Cancer/Malignant	RNA-Seq	NEGATIVE	INDIRECT	NA	48hrs post-transfection, Overexpression
ENSG00000016391	CHDH	hsa-miR-1343-3p	Homo sapiens	A549	Lung	Cancer/Malignant	RNA-Seq	POSITIVE	INDIRECT	DOWN	48hrs post-transfection, Overexpression
ENSG00000017483	SLC38A5	hsa-miR-1343-3p	Homo sapiens	16HBE14O	Bronchus	Normal/Primary	RNA-Seq	POSITIVE	INDIRECT	DOWN	48hrs post-transfection, Overexpression
ENSG00000019169	MARCO	hsa-miR-1343-3p	Homo sapiens	16HBE14O	Bronchus	Normal/Primary	RNA-Seq	NEGATIVE	INDIRECT	NA	48hrs post-transfection, Overexpression
ENSG00000019186	CYP24A1	hsa-miR-1343-3p	Homo sapiens	A549	Lung	Cancer/Malignant	RNA-Seq	POSITIVE	INDIRECT	DOWN	48hrs post-transfection, Overexpression
ENSG00000019582	CD74	hsa-miR-1343-3p	Homo sapiens	16HBE14O	Bronchus	Normal/Primary	RNA-Seq	POSITIVE	INDIRECT	DOWN	48hrs post-transfection, Overexpression
ENSG00000019582	CD74	hsa-miR-1343-3p	Homo sapiens	A549	Lung	Cancer/Malignant	RNA-Seq	NEGATIVE	INDIRECT	NA	48hrs post-transfection, Overexpression
ENSG00000020181	GPR124	hsa-miR-1343-3p	Homo sapiens	A549	Lung	Cancer/Malignant	RNA-Seq	NEGATIVE	INDIRECT	NA	48hrs post-transfection, Overexpression
ENSG00000020577	SAMD4A	hsa-miR-1343-3p	Homo sapiens	A549	Lung	Cancer/Malignant	RNA-Seq	NEGATIVE	INDIRECT	NA	48hrs post-transfection, Overexpression
ENSG00000020633	RUNX3	hsa-miR-1343-3p	Homo sapiens	16HBE14O	Bronchus	Normal/Primary	RNA-Seq	POSITIVE	INDIRECT	DOWN	48hrs post-transfection, Overexpression
ENSG00000021762	OSBPL5	hsa-miR-1343-3p	Homo sapiens	A549	Lung	Cancer/Malignant	RNA-Seq	POSITIVE	INDIRECT	DOWN	48hrs post-transfection, Overexpression
ENSG00000022567	SLC45A4	hsa-miR-1343-3p	Homo sapiens	16HBE14O	Bronchus	Normal/Primary	RNA-Seq	NEGATIVE	INDIRECT	NA	48hrs post-transfection, Overexpression
ENSG00000022567	SLC45A4	hsa-miR-1343-3p	Homo sapiens	A549	Lung	Cancer/Malignant	RNA-Seq	POSITIVE	INDIRECT	DOWN	48hrs post-transfection, Overexpression
ENSG00000023228	NDUFS1	hsa-miR-1343-3p	Homo sapiens	A549	Lung	Cancer/Malignant	RNA-Seq	POSITIVE	INDIRECT	DOWN	48hrs post-transfection, Overexpression
ENSG00000023839	ABCC2	hsa-miR-1343-3p	Homo sapiens	A549	Lung	Cancer/Malignant	RNA-Seq	NEGATIVE	INDIRECT	NA	48hrs post-transfection, Overexpression
ENSG00000023909	GCLM	hsa-miR-1343-3p	Homo sapiens	293S	Kidney	Embryonic/Fetal	HITS-CLIP	POSITIVE	DIRECT	DOWN	no treatment (control)
ENSG00000025039	RRAGD	hsa-miR-1343-3p	Homo sapiens	A549	Lung	Cancer/Malignant	RNA-Seq	NEGATIVE	INDIRECT	NA	48hrs post-transfection, Overexpression
ENSG00000025434	NR1H3	hsa-miR-1343-3p	Homo sapiens	16HBE14O	Bronchus	Normal/Primary	RNA-Seq	NEGATIVE	INDIRECT	NA	48hrs post-transfection, Overexpression
ENSG00000025434	NR1H3	hsa-miR-1343-3p	Homo sapiens	A549	Lung	Cancer/Malignant	RNA-Seq	POSITIVE	INDIRECT	DOWN	48hrs post-transfection, Overexpression
ENSG00000025770	NCAPH2	hsa-miR-1343-3p	Homo sapiens	293S	Kidney	Embryonic/Fetal	HITS-CLIP	POSITIVE	DIRECT	DOWN	no treatment (control)
ENSG00000025800	KPNA6	hsa-miR-1343-3p	Homo sapiens	A549	Lung	Cancer/Malignant	RNA-Seq	NEGATIVE	INDIRECT	NA	48hrs post-transfection, Overexpression
ENSG00000026103	FAS	hsa-miR-1343-3p	Homo sapiens	16HBE14O	Bronchus	Normal/Primary	RNA-Seq	NEGATIVE	INDIRECT	NA	48hrs post-transfection, Overexpression
ENSG00000026652	AGPAT4	hsa-miR-1343-3p	Homo sapiens	A549	Lung	Cancer/Malignant	RNA-Seq	POSITIVE	INDIRECT	DOWN	48hrs post-transfection, Overexpression
ENSG00000026751	SLAMF7	hsa-miR-1343-3p	Homo sapiens	A549	Lung	Cancer/Malignant	RNA-Seq	NEGATIVE	INDIRECT	NA	48hrs post-transfection, Overexpression
ENSG00000027075	PRKCH	hsa-miR-1343-3p	Homo sapiens	A549	Lung	Cancer/Malignant	RNA-Seq	NEGATIVE	INDIRECT	NA	48hrs post-transfection, Overexpression
ENSG00000028277	POU2F2	hsa-miR-1343-3p	Homo sapiens	A549	Lung	Cancer/Malignant	RNA-Seq	POSITIVE	INDIRECT	DOWN	48hrs post-transfection, Overexpression
ENSG00000033170	FUT8	hsa-miR-1343-3p	Homo sapiens	A549	Lung	Cancer/Malignant	RNA-Seq	POSITIVE	INDIRECT	DOWN	48hrs post-transfection, Overexpression
ENSG00000033867	SLC4A7	hsa-miR-1343-3p	Homo sapiens	A549	Lung	Cancer/Malignant	RNA-Seq	NEGATIVE	INDIRECT	NA	48hrs post-transfection, Overexpression
ENSG00000034152	MAP2K3	hsa-miR-1343-3p	Homo sapiens	A549	Lung	Cancer/Malignant	RNA-Seq	POSITIVE	INDIRECT	DOWN	48hrs post-transfection, Overexpression
ENSG00000035403	VCL	hsa-miR-1343-3p	Homo sapiens	A549	Lung	Cancer/Malignant	RNA-Seq	NEGATIVE	INDIRECT	NA	48hrs post-transfection, Overexpression
ENSG00000035664	DAPK2	hsa-miR-1343-3p	Homo sapiens	A549	Lung	Cancer/Malignant	RNA-Seq	POSITIVE	INDIRECT	DOWN	48hrs post-transfection, Overexpression
ENSG00000035681	NSMAF	hsa-miR-1343-3p	Homo sapiens	A549	Lung	Cancer/Malignant	RNA-Seq	NEGATIVE	INDIRECT	NA	48hrs post-transfection, Overexpression
ENSG00000036257	CUL3	hsa-miR-1343-3p	Homo sapiens	A549	Lung	Cancer/Malignant	RNA-Seq	NEGATIVE	INDIRECT	NA	48hrs post-transfection, Overexpression
ENSG00000036448	MYOM2	hsa-miR-1343-3p	Homo sapiens	293S	Kidney	Embryonic/Fetal	HITS-CLIP	POSITIVE	DIRECT	DOWN	no treatment (control)
ENSG00000036448	MYOM2	hsa-miR-1343-3p	Homo sapiens	A549	Lung	Cancer/Malignant	RNA-Seq	POSITIVE	INDIRECT	DOWN	48hrs post-transfection, Overexpression
ENSG00000037280	FLT4	hsa-miR-1343-3p	Homo sapiens	A549	Lung	Cancer/Malignant	RNA-Seq	POSITIVE	INDIRECT	DOWN	48hrs post-transfection, Overexpression
ENSG00000038427	VCAN	hsa-miR-1343-3p	Homo sapiens	A549	Lung	Cancer/Malignant	RNA-Seq	NEGATIVE	INDIRECT	NA	48hrs post-transfection, Overexpression
ENSG00000040487	PQLC2	hsa-miR-1343-3p	Homo sapiens	A549	Lung	Cancer/Malignant	RNA-Seq	NEGATIVE	INDIRECT	NA	48hrs post-transfection, Overexpression
ENSG00000040531	CTNS	hsa-miR-1343-3p	Homo sapiens	A549	Lung	Cancer/Malignant	RNA-Seq	NEGATIVE	INDIRECT	NA	48hrs post-transfection, Overexpression
ENSG00000040608	RTN4R	hsa-miR-1343-3p	Homo sapiens	A549	Lung	Cancer/Malignant	RNA-Seq	POSITIVE	INDIRECT	DOWN	48hrs post-transfection, Overexpression
ENSG00000041880	PARP3	hsa-miR-1343-3p	Homo sapiens	A549	Lung	Cancer/Malignant	RNA-Seq	POSITIVE	INDIRECT	DOWN	48hrs post-transfection, Overexpression
ENSG00000041982	TNC	hsa-miR-1343-3p	Homo sapiens	A549	Lung	Cancer/Malignant	RNA-Seq	NEGATIVE	INDIRECT	NA	48hrs post-transfection, Overexpression
ENSG00000043591	ADRB1	hsa-miR-1343-3p	Homo sapiens	16HBE14O	Bronchus	Normal/Primary	RNA-Seq	NEGATIVE	INDIRECT	NA	48hrs post-transfection, Overexpression
ENSG00000046604	DSG2	hsa-miR-1343-3p	Homo sapiens	A549	Lung	Cancer/Malignant	RNA-Seq	NEGATIVE	INDIRECT	NA	48hrs post-transfection, Overexpression
ENSG00000047617	ANO2	hsa-miR-1343-3p	Homo sapiens	16HBE14O	Bronchus	Normal/Primary	RNA-Seq	POSITIVE	INDIRECT	DOWN	48hrs post-transfection, Overexpression
ENSG00000047634	SCML1	hsa-miR-1343-3p	Homo sapiens	A549	Lung	Cancer/Malignant	RNA-Seq	POSITIVE	INDIRECT	DOWN	48hrs post-transfection, Overexpression
ENSG00000048052	HDAC9	hsa-miR-1343-3p	Homo sapiens	A549	Lung	Cancer/Malignant	RNA-Seq	NEGATIVE	INDIRECT	NA	48hrs post-transfection, Overexpression
ENSG00000049540	ELN	hsa-miR-1343-3p	Homo sapiens	A549	Lung	Cancer/Malignant	RNA-Seq	POSITIVE	INDIRECT	DOWN	48hrs post-transfection, Overexpression
ENSG00000049860	HEXB	hsa-miR-1343-3p	Homo sapiens	A549	Lung	Cancer/Malignant	RNA-Seq	NEGATIVE	INDIRECT	NA	48hrs post-transfection, Overexpression
ENSG00000050555	LAMC3	hsa-miR-1343-3p	Homo sapiens	A549	Lung	Cancer/Malignant	RNA-Seq	POSITIVE	INDIRECT	DOWN	48hrs post-transfection, Overexpression
ENSG00000050820	BCAR1	hsa-miR-1343-3p	Homo sapiens	A549	Lung	Cancer/Malignant	RNA-Seq	NEGATIVE	INDIRECT	NA	48hrs post-transfection, Overexpression
ENSG00000051009	FAM160A2	hsa-miR-1343-3p	Homo sapiens	293S	Kidney	Embryonic/Fetal	HITS-CLIP	POSITIVE	DIRECT	DOWN	no treatment (control)
ENSG00000052344	PRSS8	hsa-miR-1343-3p	Homo sapiens	A549	Lung	Cancer/Malignant	RNA-Seq	NEGATIVE	INDIRECT	NA	48hrs post-transfection, Overexpression
ENSG00000053254	FOXN3	hsa-miR-1343-3p	Homo sapiens	A549	Lung	Cancer/Malignant	RNA-Seq	NEGATIVE	INDIRECT	NA	48hrs post-transfection, Overexpression
ENSG00000053747	LAMA3	hsa-miR-1343-3p	Homo sapiens	16HBE14O	Bronchus	Normal/Primary	RNA-Seq	POSITIVE	INDIRECT	DOWN	48hrs post-transfection, Overexpression
ENSG00000054392	HHAT	hsa-miR-1343-3p	Homo sapiens	16HBE14O	Bronchus	Normal/Primary	RNA-Seq	POSITIVE	INDIRECT	DOWN	48hrs post-transfection, Overexpression
ENSG00000055163	CYFIP2	hsa-miR-1343-3p	Homo sapiens	A549	Lung	Cancer/Malignant	RNA-Seq	NEGATIVE	INDIRECT	NA	48hrs post-transfection, Overexpression
ENSG00000055483	USP36	hsa-miR-1343-3p	Homo sapiens	293S	Kidney	Embryonic/Fetal	HITS-CLIP	POSITIVE	DIRECT	DOWN	treatment: emetine
ENSG00000056972	TRAF3IP2	hsa-miR-1343-3p	Homo sapiens	A549	Lung	Cancer/Malignant	RNA-Seq	NEGATIVE	INDIRECT	NA	48hrs post-transfection, Overexpression
ENSG00000056998	GYG2	hsa-miR-1343-3p	Homo sapiens	16HBE14O	Bronchus	Normal/Primary	RNA-Seq	NEGATIVE	INDIRECT	NA	48hrs post-transfection, Overexpression
ENSG00000057149	SERPINB3	hsa-miR-1343-3p	Homo sapiens	16HBE14O	Bronchus	Normal/Primary	RNA-Seq	POSITIVE	INDIRECT	DOWN	48hrs post-transfection, Overexpression
ENSG00000057149	SERPINB3	hsa-miR-1343-3p	Homo sapiens	A549	Lung	Cancer/Malignant	RNA-Seq	NEGATIVE	INDIRECT	NA	48hrs post-transfection, Overexpression
ENSG00000057593	F7	hsa-miR-1343-3p	Homo sapiens	A549	Lung	Cancer/Malignant	RNA-Seq	POSITIVE	INDIRECT	DOWN	48hrs post-transfection, Overexpression
ENSG00000058085	LAMC2	hsa-miR-1343-3p	Homo sapiens	16HBE14O	Bronchus	Normal/Primary	RNA-Seq	POSITIVE	INDIRECT	DOWN	48hrs post-transfection, Overexpression
ENSG00000058085	LAMC2	hsa-miR-1343-3p	Homo sapiens	A549	Lung	Cancer/Malignant	RNA-Seq	NEGATIVE	INDIRECT	NA	48hrs post-transfection, Overexpression
ENSG00000058091	CDK14	hsa-miR-1343-3p	Homo sapiens	A549	Lung	Cancer/Malignant	RNA-Seq	POSITIVE	INDIRECT	DOWN	48hrs post-transfection, Overexpression
ENSG00000058668	ATP2B4	hsa-miR-1343-3p	Homo sapiens	16HBE14O	Bronchus	Normal/Primary	RNA-Seq	NEGATIVE	INDIRECT	NA	48hrs post-transfection, Overexpression
ENSG00000058668	ATP2B4	hsa-miR-1343-3p	Homo sapiens	A549	Lung	Cancer/Malignant	RNA-Seq	POSITIVE	INDIRECT	DOWN	48hrs post-transfection, Overexpression
ENSG00000059145	UNKL	hsa-miR-1343-3p	Homo sapiens	16HBE14O	Bronchus	Normal/Primary	RNA-Seq	POSITIVE	INDIRECT	DOWN	48hrs post-transfection, Overexpression
ENSG00000059728	MXD1	hsa-miR-1343-3p	Homo sapiens	A549	Lung	Cancer/Malignant	RNA-Seq	POSITIVE	INDIRECT	DOWN	48hrs post-transfection, Overexpression
ENSG00000059804	SLC2A3	hsa-miR-1343-3p	Homo sapiens	16HBE14O	Bronchus	Normal/Primary	RNA-Seq	POSITIVE	INDIRECT	DOWN	48hrs post-transfection, Overexpression
ENSG00000059804	SLC2A3	hsa-miR-1343-3p	Homo sapiens	A549	Lung	Cancer/Malignant	RNA-Seq	NEGATIVE	INDIRECT	NA	48hrs post-transfection, Overexpression
ENSG00000060566	CREB3L3	hsa-miR-1343-3p	Homo sapiens	A549	Lung	Cancer/Malignant	RNA-Seq	POSITIVE	INDIRECT	DOWN	48hrs post-transfection, Overexpression
ENSG00000060718	COL11A1	hsa-miR-1343-3p	Homo sapiens	A549	Lung	Cancer/Malignant	RNA-Seq	NEGATIVE	INDIRECT	NA	48hrs post-transfection, Overexpression
ENSG00000060749	QSER1	hsa-miR-1343-3p	Homo sapiens	A549	Lung	Cancer/Malignant	RNA-Seq	NEGATIVE	INDIRECT	NA	48hrs post-transfection, Overexpression
ENSG00000060762	MPC1	hsa-miR-1343-3p	Homo sapiens	A549	Lung	Cancer/Malignant	RNA-Seq	NEGATIVE	INDIRECT	NA	48hrs post-transfection, Overexpression
ENSG00000062038	CDH3	hsa-miR-1343-3p	Homo sapiens	A549	Lung	Cancer/Malignant	RNA-Seq	NEGATIVE	INDIRECT	NA	48hrs post-transfection, Overexpression
ENSG00000062282	DGAT2	hsa-miR-1343-3p	Homo sapiens	16HBE14O	Bronchus	Normal/Primary	RNA-Seq	NEGATIVE	INDIRECT	NA	48hrs post-transfection, Overexpression
ENSG00000062598	ELMO2	hsa-miR-1343-3p	Homo sapiens	16HBE14O	Bronchus	Normal/Primary	RNA-Seq	POSITIVE	INDIRECT	DOWN	48hrs post-transfection, Overexpression
ENSG00000062598	ELMO2	hsa-miR-1343-3p	Homo sapiens	A549	Lung	Cancer/Malignant	RNA-Seq	NEGATIVE	INDIRECT	NA	48hrs post-transfection, Overexpression
ENSG00000063241	ISOC2	hsa-miR-1343-3p	Homo sapiens	A549	Lung	Cancer/Malignant	RNA-Seq	NEGATIVE	INDIRECT	NA	48hrs post-transfection, Overexpression
ENSG00000063245	EPN1	hsa-miR-1343-3p	Homo sapiens	293S	Kidney	Embryonic/Fetal	HITS-CLIP	POSITIVE	DIRECT	DOWN	treatment: arsenite
ENSG00000063438	AHRR	hsa-miR-1343-3p	Homo sapiens	293S	Kidney	Embryonic/Fetal	HITS-CLIP	POSITIVE	DIRECT	DOWN	treatment: arsenite
ENSG00000064042	LIMCH1	hsa-miR-1343-3p	Homo sapiens	293S	Kidney	Embryonic/Fetal	HITS-CLIP	POSITIVE	DIRECT	DOWN	treatment:emetine
ENSG00000064393	HIPK2	hsa-miR-1343-3p	Homo sapiens	A549	Lung	Cancer/Malignant	RNA-Seq	NEGATIVE	INDIRECT	NA	48hrs post-transfection, Overexpression
ENSG00000064419	TNPO3	hsa-miR-1343-3p	Homo sapiens	A549	Lung	Cancer/Malignant	RNA-Seq	NEGATIVE	INDIRECT	NA	48hrs post-transfection, Overexpression
ENSG00000064601	CTSA	hsa-miR-1343-3p	Homo sapiens	293S	Kidney	Embryonic/Fetal	HITS-CLIP	POSITIVE	DIRECT	DOWN	no treatment (control)
ENSG00000064601	CTSA	hsa-miR-1343-3p	Homo sapiens	293S	Kidney	Embryonic/Fetal	HITS-CLIP	POSITIVE	DIRECT	DOWN	treatment: emetine
ENSG00000064601	CTSA	hsa-miR-1343-3p	Homo sapiens	16HBE14O	Bronchus	Normal/Primary	RNA-Seq	POSITIVE	INDIRECT	DOWN	48hrs post-transfection, Overexpression
ENSG00000064601	CTSA	hsa-miR-1343-3p	Homo sapiens	A549	Lung	Cancer/Malignant	RNA-Seq	NEGATIVE	INDIRECT	NA	48hrs post-transfection, Overexpression
ENSG00000064652	SNX24	hsa-miR-1343-3p	Homo sapiens	A549	Lung	Cancer/Malignant	RNA-Seq	NEGATIVE	INDIRECT	NA	48hrs post-transfection, Overexpression
ENSG00000064687	ABCA7	hsa-miR-1343-3p	Homo sapiens	A549	Lung	Cancer/Malignant	RNA-Seq	POSITIVE	INDIRECT	DOWN	48hrs post-transfection, Overexpression
ENSG00000064787	BCAS1	hsa-miR-1343-3p	Homo sapiens	A549	Lung	Cancer/Malignant	RNA-Seq	POSITIVE	INDIRECT	DOWN	48hrs post-transfection, Overexpression
ENSG00000065135	GNAI3	hsa-miR-1343-3p	Homo sapiens	A549	Lung	Cancer/Malignant	RNA-Seq	POSITIVE	INDIRECT	DOWN	48hrs post-transfection, Overexpression
ENSG00000065308	TRAM2	hsa-miR-1343-3p	Homo sapiens	293S	Kidney	Embryonic/Fetal	HITS-CLIP	POSITIVE	DIRECT	DOWN	no treatment (control)
ENSG00000065308	TRAM2	hsa-miR-1343-3p	Homo sapiens	A549	Lung	Cancer/Malignant	RNA-Seq	NEGATIVE	INDIRECT	NA	48hrs post-transfection, Overexpression
ENSG00000065328	MCM10	hsa-miR-1343-3p	Homo sapiens	A549	Lung	Cancer/Malignant	RNA-Seq	POSITIVE	INDIRECT	DOWN	48hrs post-transfection, Overexpression
ENSG00000065361	ERBB3	hsa-miR-1343-3p	Homo sapiens	16HBE14O	Bronchus	Normal/Primary	RNA-Seq	POSITIVE	INDIRECT	DOWN	48hrs post-transfection, Overexpression
ENSG00000065361	ERBB3	hsa-miR-1343-3p	Homo sapiens	A549	Lung	Cancer/Malignant	RNA-Seq	POSITIVE	INDIRECT	DOWN	48hrs post-transfection, Overexpression
ENSG00000065413	ANKRD44	hsa-miR-1343-3p	Homo sapiens	16HBE14O	Bronchus	Normal/Primary	RNA-Seq	NEGATIVE	INDIRECT	NA	48hrs post-transfection, Overexpression
ENSG00000065526	SPEN	hsa-miR-1343-3p	Homo sapiens	293S	Kidney	Embryonic/Fetal	HITS-CLIP	POSITIVE	DIRECT	DOWN	treatment:hippuristanol
ENSG00000065526	SPEN	hsa-miR-1343-3p	Homo sapiens	293S	Kidney	Embryonic/Fetal	HITS-CLIP	POSITIVE	DIRECT	DOWN	no treatment (control)
ENSG00000065609	SNAP91	hsa-miR-1343-3p	Homo sapiens	A549	Lung	Cancer/Malignant	RNA-Seq	NEGATIVE	INDIRECT	NA	48hrs post-transfection, Overexpression
ENSG00000065615	CYB5R4	hsa-miR-1343-3p	Homo sapiens	A549	Lung	Cancer/Malignant	RNA-Seq	NEGATIVE	INDIRECT	NA	48hrs post-transfection, Overexpression
ENSG00000065618	COL17A1	hsa-miR-1343-3p	Homo sapiens	16HBE14O	Bronchus	Normal/Primary	RNA-Seq	POSITIVE	INDIRECT	DOWN	48hrs post-transfection, Overexpression
ENSG00000065618	COL17A1	hsa-miR-1343-3p	Homo sapiens	A549	Lung	Cancer/Malignant	RNA-Seq	NEGATIVE	INDIRECT	NA	48hrs post-transfection, Overexpression
ENSG00000065621	GSTO2	hsa-miR-1343-3p	Homo sapiens	A549	Lung	Cancer/Malignant	RNA-Seq	POSITIVE	INDIRECT	DOWN	48hrs post-transfection, Overexpression
ENSG00000065911	MTHFD2	hsa-miR-1343-3p	Homo sapiens	A549	Lung	Cancer/Malignant	RNA-Seq	POSITIVE	INDIRECT	DOWN	48hrs post-transfection, Overexpression
ENSG00000065978	YBX1	hsa-miR-1343-3p	Homo sapiens	A549	Lung	Cancer/Malignant	RNA-Seq	NEGATIVE	INDIRECT	NA	48hrs post-transfection, Overexpression
ENSG00000066136	NFYC	hsa-miR-1343-3p	Homo sapiens	A549	Lung	Cancer/Malignant	RNA-Seq	NEGATIVE	INDIRECT	NA	48hrs post-transfection, Overexpression
ENSG00000066468	FGFR2	hsa-miR-1343-3p	Homo sapiens	A549	Lung	Cancer/Malignant	RNA-Seq	POSITIVE	INDIRECT	DOWN	48hrs post-transfection, Overexpression
ENSG00000066697	MSANTD3	hsa-miR-1343-3p	Homo sapiens	A549	Lung	Cancer/Malignant	RNA-Seq	NEGATIVE	INDIRECT	NA	48hrs post-transfection, Overexpression
ENSG00000066735	KIF26A	hsa-miR-1343-3p	Homo sapiens	293S	Kidney	Embryonic/Fetal	HITS-CLIP	POSITIVE	DIRECT	DOWN	treatment:emetine
ENSG00000066735	KIF26A	hsa-miR-1343-3p	Homo sapiens	16HBE14O	Bronchus	Normal/Primary	RNA-Seq	NEGATIVE	INDIRECT	NA	48hrs post-transfection, Overexpression
ENSG00000067048	DDX3Y	hsa-miR-1343-3p	Homo sapiens	A549	Lung	Cancer/Malignant	RNA-Seq	POSITIVE	INDIRECT	DOWN	48hrs post-transfection, Overexpression
ENSG00000067064	IDI1	hsa-miR-1343-3p	Homo sapiens	A549	Lung	Cancer/Malignant	RNA-Seq	POSITIVE	INDIRECT	DOWN	48hrs post-transfection, Overexpression
ENSG00000067182	TNFRSF1A	hsa-miR-1343-3p	Homo sapiens	A549	Lung	Cancer/Malignant	RNA-Seq	POSITIVE	INDIRECT	DOWN	48hrs post-transfection, Overexpression
ENSG00000067840	PDZD4	hsa-miR-1343-3p	Homo sapiens	16HBE14O	Bronchus	Normal/Primary	RNA-Seq	NEGATIVE	INDIRECT	NA	48hrs post-transfection, Overexpression
ENSG00000067840	PDZD4	hsa-miR-1343-3p	Homo sapiens	A549	Lung	Cancer/Malignant	RNA-Seq	POSITIVE	INDIRECT	DOWN	48hrs post-transfection, Overexpression
ENSG00000068137	PLEKHH3	hsa-miR-1343-3p	Homo sapiens	16HBE14O	Bronchus	Normal/Primary	RNA-Seq	NEGATIVE	INDIRECT	NA	48hrs post-transfection, Overexpression
ENSG00000068354	TBC1D25	hsa-miR-1343-3p	Homo sapiens	293S	Kidney	Embryonic/Fetal	HITS-CLIP	POSITIVE	DIRECT	DOWN	no treatment (control)
ENSG00000068489	PRR11	hsa-miR-1343-3p	Homo sapiens	A549	Lung	Cancer/Malignant	RNA-Seq	NEGATIVE	INDIRECT	NA	48hrs post-transfection, Overexpression
ENSG00000068650	ATP11A	hsa-miR-1343-3p	Homo sapiens	A549	Lung	Cancer/Malignant	RNA-Seq	POSITIVE	INDIRECT	DOWN	48hrs post-transfection, Overexpression
ENSG00000068654	POLR1A	hsa-miR-1343-3p	Homo sapiens	293S	Kidney	Embryonic/Fetal	HITS-CLIP	POSITIVE	DIRECT	DOWN	no treatment (control)
ENSG00000068831	RASGRP2	hsa-miR-1343-3p	Homo sapiens	A549	Lung	Cancer/Malignant	RNA-Seq	POSITIVE	INDIRECT	DOWN	48hrs post-transfection, Overexpression
ENSG00000068885	IFT80	hsa-miR-1343-3p	Homo sapiens	293S	Kidney	Embryonic/Fetal	HITS-CLIP	POSITIVE	DIRECT	DOWN	treatment: arsenite
ENSG00000068903	SIRT2	hsa-miR-1343-3p	Homo sapiens	A549	Lung	Cancer/Malignant	RNA-Seq	NEGATIVE	INDIRECT	NA	48hrs post-transfection, Overexpression
ENSG00000069482	GAL	hsa-miR-1343-3p	Homo sapiens	A549	Lung	Cancer/Malignant	RNA-Seq	POSITIVE	INDIRECT	DOWN	48hrs post-transfection, Overexpression
ENSG00000070159	PTPN3	hsa-miR-1343-3p	Homo sapiens	A549	Lung	Cancer/Malignant	RNA-Seq	NEGATIVE	INDIRECT	NA	48hrs post-transfection, Overexpression
ENSG00000070367	EXOC5	hsa-miR-1343-3p	Homo sapiens	A549	Lung	Cancer/Malignant	RNA-Seq	POSITIVE	INDIRECT	DOWN	48hrs post-transfection, Overexpression
ENSG00000070423	RNF126	hsa-miR-1343-3p	Homo sapiens	293S	Kidney	Embryonic/Fetal	HITS-CLIP	POSITIVE	DIRECT	DOWN	treatment:hippuristanol
ENSG00000070501	POLB	hsa-miR-1343-3p	Homo sapiens	A549	Lung	Cancer/Malignant	RNA-Seq	POSITIVE	INDIRECT	DOWN	48hrs post-transfection, Overexpression
ENSG00000070601	FRMPD1	hsa-miR-1343-3p	Homo sapiens	293S	Kidney	Embryonic/Fetal	HITS-CLIP	POSITIVE	DIRECT	DOWN	no treatment (control)
ENSG00000070614	NDST1	hsa-miR-1343-3p	Homo sapiens	A549	Lung	Cancer/Malignant	RNA-Seq	NEGATIVE	INDIRECT	NA	48hrs post-transfection, Overexpression
ENSG00000070731	ST6GALNAC2	hsa-miR-1343-3p	Homo sapiens	A549	Lung	Cancer/Malignant	RNA-Seq	NEGATIVE	INDIRECT	NA	48hrs post-transfection, Overexpression
ENSG00000071246	VASH1	hsa-miR-1343-3p	Homo sapiens	A549	Lung	Cancer/Malignant	RNA-Seq	POSITIVE	INDIRECT	DOWN	48hrs post-transfection, Overexpression
ENSG00000071537	SEL1L	hsa-miR-1343-3p	Homo sapiens	A549	Lung	Cancer/Malignant	RNA-Seq	NEGATIVE	INDIRECT	NA	48hrs post-transfection, Overexpression
ENSG00000071564	TCF3	hsa-miR-1343-3p	Homo sapiens	293S	Kidney	Embryonic/Fetal	HITS-CLIP	POSITIVE	DIRECT	DOWN	treatment: arsenite
ENSG00000071626	DAZAP1	hsa-miR-1343-3p	Homo sapiens	A549	Lung	Cancer/Malignant	RNA-Seq	NEGATIVE	INDIRECT	NA	48hrs post-transfection, Overexpression
ENSG00000071655	MBD3	hsa-miR-1343-3p	Homo sapiens	293S	Kidney	Embryonic/Fetal	HITS-CLIP	POSITIVE	DIRECT	DOWN	treatment: arsenite
ENSG00000072041	SLC6A15	hsa-miR-1343-3p	Homo sapiens	A549	Lung	Cancer/Malignant	RNA-Seq	NEGATIVE	INDIRECT	NA	48hrs post-transfection, Overexpression
ENSG00000072042	RDH11	hsa-miR-1343-3p	Homo sapiens	A549	Lung	Cancer/Malignant	RNA-Seq	POSITIVE	INDIRECT	DOWN	48hrs post-transfection, Overexpression
ENSG00000072121	ZFYVE26	hsa-miR-1343-3p	Homo sapiens	A549	Lung	Cancer/Malignant	RNA-Seq	NEGATIVE	INDIRECT	NA	48hrs post-transfection, Overexpression
ENSG00000072163	LIMS2	hsa-miR-1343-3p	Homo sapiens	16HBE14O	Bronchus	Normal/Primary	RNA-Seq	NEGATIVE	INDIRECT	NA	48hrs post-transfection, Overexpression
ENSG00000072182	ASIC4	hsa-miR-1343-3p	Homo sapiens	A549	Lung	Cancer/Malignant	RNA-Seq	POSITIVE	INDIRECT	DOWN	48hrs post-transfection, Overexpression
ENSG00000072364	AFF4	hsa-miR-1343-3p	Homo sapiens	293S	Kidney	Embryonic/Fetal	HITS-CLIP	POSITIVE	DIRECT	DOWN	treatment: arsenite
ENSG00000072786	STK10	hsa-miR-1343-3p	Homo sapiens	A549	Lung	Cancer/Malignant	RNA-Seq	NEGATIVE	INDIRECT	NA	48hrs post-transfection, Overexpression
ENSG00000072858	SIDT1	hsa-miR-1343-3p	Homo sapiens	A549	Lung	Cancer/Malignant	RNA-Seq	POSITIVE	INDIRECT	DOWN	48hrs post-transfection, Overexpression
ENSG00000072952	MRVI1	hsa-miR-1343-3p	Homo sapiens	16HBE14O	Bronchus	Normal/Primary	RNA-Seq	NEGATIVE	INDIRECT	NA	48hrs post-transfection, Overexpression
ENSG00000073008	PVR	hsa-miR-1343-3p	Homo sapiens	A549	Lung	Cancer/Malignant	RNA-Seq	NEGATIVE	INDIRECT	NA	48hrs post-transfection, Overexpression
ENSG00000073464	CLCN4	hsa-miR-1343-3p	Homo sapiens	16HBE14O	Bronchus	Normal/Primary	RNA-Seq	NEGATIVE	INDIRECT	NA	48hrs post-transfection, Overexpression
ENSG00000073605	GSDMB	hsa-miR-1343-3p	Homo sapiens	A549	Lung	Cancer/Malignant	RNA-Seq	POSITIVE	INDIRECT	DOWN	48hrs post-transfection, Overexpression
ENSG00000073670	ADAM11	hsa-miR-1343-3p	Homo sapiens	A549	Lung	Cancer/Malignant	RNA-Seq	POSITIVE	INDIRECT	DOWN	48hrs post-transfection, Overexpression
ENSG00000073737	DHRS9	hsa-miR-1343-3p	Homo sapiens	A549	Lung	Cancer/Malignant	RNA-Seq	NEGATIVE	INDIRECT	NA	48hrs post-transfection, Overexpression
ENSG00000073792	IGF2BP2	hsa-miR-1343-3p	Homo sapiens	A549	Lung	Cancer/Malignant	RNA-Seq	NEGATIVE	INDIRECT	NA	48hrs post-transfection, Overexpression
ENSG00000074054	CLASP1	hsa-miR-1343-3p	Homo sapiens	293S	Kidney	Embryonic/Fetal	HITS-CLIP	POSITIVE	DIRECT	DOWN	no treatment (control)
ENSG00000074181	NOTCH3	hsa-miR-1343-3p	Homo sapiens	16HBE14O	Bronchus	Normal/Primary	RNA-Seq	NEGATIVE	INDIRECT	NA	48hrs post-transfection, Overexpression
ENSG00000074181	NOTCH3	hsa-miR-1343-3p	Homo sapiens	A549	Lung	Cancer/Malignant	RNA-Seq	POSITIVE	INDIRECT	DOWN	48hrs post-transfection, Overexpression
ENSG00000074211	PPP2R2C	hsa-miR-1343-3p	Homo sapiens	A549	Lung	Cancer/Malignant	RNA-Seq	NEGATIVE	INDIRECT	NA	48hrs post-transfection, Overexpression
ENSG00000074370	ATP2A3	hsa-miR-1343-3p	Homo sapiens	A549	Lung	Cancer/Malignant	RNA-Seq	POSITIVE	INDIRECT	DOWN	48hrs post-transfection, Overexpression
ENSG00000074416	MGLL	hsa-miR-1343-3p	Homo sapiens	A549	Lung	Cancer/Malignant	RNA-Seq	NEGATIVE	INDIRECT	NA	48hrs post-transfection, Overexpression
ENSG00000074527	NTN4	hsa-miR-1343-3p	Homo sapiens	A549	Lung	Cancer/Malignant	RNA-Seq	NEGATIVE	INDIRECT	NA	48hrs post-transfection, Overexpression
ENSG00000074855	ANO8	hsa-miR-1343-3p	Homo sapiens	A549	Lung	Cancer/Malignant	RNA-Seq	POSITIVE	INDIRECT	DOWN	48hrs post-transfection, Overexpression
ENSG00000075043	KCNQ2	hsa-miR-1343-3p	Homo sapiens	16HBE14O	Bronchus	Normal/Primary	RNA-Seq	NEGATIVE	INDIRECT	NA	48hrs post-transfection, Overexpression
ENSG00000075213	SEMA3A	hsa-miR-1343-3p	Homo sapiens	A549	Lung	Cancer/Malignant	RNA-Seq	NEGATIVE	INDIRECT	NA	48hrs post-transfection, Overexpression
ENSG00000075240	GRAMD4	hsa-miR-1343-3p	Homo sapiens	A549	Lung	Cancer/Malignant	RNA-Seq	POSITIVE	INDIRECT	DOWN	48hrs post-transfection, Overexpression
ENSG00000075461	CACNG4	hsa-miR-1343-3p	Homo sapiens	A549	Lung	Cancer/Malignant	RNA-Seq	NEGATIVE	INDIRECT	NA	48hrs post-transfection, Overexpression
ENSG00000075624	ACTB	hsa-miR-1343-3p	Homo sapiens	A549	Lung	Cancer/Malignant	RNA-Seq	NEGATIVE	INDIRECT	NA	48hrs post-transfection, Overexpression
ENSG00000075651	PLD1	hsa-miR-1343-3p	Homo sapiens	A549	Lung	Cancer/Malignant	RNA-Seq	NEGATIVE	INDIRECT	NA	48hrs post-transfection, Overexpression
ENSG00000075673	ATP12A	hsa-miR-1343-3p	Homo sapiens	A549	Lung	Cancer/Malignant	RNA-Seq	NEGATIVE	INDIRECT	NA	48hrs post-transfection, Overexpression
ENSG00000075711	DLG1	hsa-miR-1343-3p	Homo sapiens	A549	Lung	Cancer/Malignant	RNA-Seq	NEGATIVE	INDIRECT	NA	48hrs post-transfection, Overexpression
ENSG00000076003	MCM6	hsa-miR-1343-3p	Homo sapiens	A549	Lung	Cancer/Malignant	RNA-Seq	POSITIVE	INDIRECT	DOWN	48hrs post-transfection, Overexpression
ENSG00000076067	RBMS2	hsa-miR-1343-3p	Homo sapiens	16HBE14O	Bronchus	Normal/Primary	RNA-Seq	POSITIVE	INDIRECT	DOWN	48hrs post-transfection, Overexpression
ENSG00000076108	BAZ2A	hsa-miR-1343-3p	Homo sapiens	293S	Kidney	Embryonic/Fetal	HITS-CLIP	POSITIVE	DIRECT	DOWN	no treatment (control)
ENSG00000076248	UNG	hsa-miR-1343-3p	Homo sapiens	A549	Lung	Cancer/Malignant	RNA-Seq	POSITIVE	INDIRECT	DOWN	48hrs post-transfection, Overexpression
ENSG00000076258	FMO4	hsa-miR-1343-3p	Homo sapiens	16HBE14O	Bronchus	Normal/Primary	RNA-Seq	NEGATIVE	INDIRECT	NA	48hrs post-transfection, Overexpression
ENSG00000076351	SLC46A1	hsa-miR-1343-3p	Homo sapiens	293S	Kidney	Embryonic/Fetal	HITS-CLIP	POSITIVE	DIRECT	DOWN	no treatment (control)
ENSG00000076351	SLC46A1	hsa-miR-1343-3p	Homo sapiens	A549	Lung	Cancer/Malignant	RNA-Seq	POSITIVE	INDIRECT	DOWN	48hrs post-transfection, Overexpression
ENSG00000076356	PLXNA2	hsa-miR-1343-3p	Homo sapiens	A549	Lung	Cancer/Malignant	RNA-Seq	POSITIVE	INDIRECT	DOWN	48hrs post-transfection, Overexpression
ENSG00000076513	ANKRD13A	hsa-miR-1343-3p	Homo sapiens	16HBE14O	Bronchus	Normal/Primary	RNA-Seq	POSITIVE	INDIRECT	DOWN	48hrs post-transfection, Overexpression
ENSG00000076513	ANKRD13A	hsa-miR-1343-3p	Homo sapiens	A549	Lung	Cancer/Malignant	RNA-Seq	NEGATIVE	INDIRECT	NA	48hrs post-transfection, Overexpression
ENSG00000076944	STXBP2	hsa-miR-1343-3p	Homo sapiens	293S	Kidney	Embryonic/Fetal	HITS-CLIP	POSITIVE	DIRECT	DOWN	no treatment (control)
ENSG00000077238	IL4R	hsa-miR-1343-3p	Homo sapiens	A549	Lung	Cancer/Malignant	RNA-Seq	POSITIVE	INDIRECT	DOWN	48hrs post-transfection, Overexpression
ENSG00000077420	APBB1IP	hsa-miR-1343-3p	Homo sapiens	A549	Lung	Cancer/Malignant	RNA-Seq	NEGATIVE	INDIRECT	NA	48hrs post-transfection, Overexpression
ENSG00000077713	SLC25A43	hsa-miR-1343-3p	Homo sapiens	A549	Lung	Cancer/Malignant	RNA-Seq	NEGATIVE	INDIRECT	NA	48hrs post-transfection, Overexpression
ENSG00000078018	MAP2	hsa-miR-1343-3p	Homo sapiens	A549	Lung	Cancer/Malignant	RNA-Seq	NEGATIVE	INDIRECT	NA	48hrs post-transfection, Overexpression
ENSG00000078081	LAMP3	hsa-miR-1343-3p	Homo sapiens	A549	Lung	Cancer/Malignant	RNA-Seq	NEGATIVE	INDIRECT	NA	48hrs post-transfection, Overexpression
ENSG00000079308	TNS1	hsa-miR-1343-3p	Homo sapiens	16HBE14O	Bronchus	Normal/Primary	RNA-Seq	NEGATIVE	INDIRECT	NA	48hrs post-transfection, Overexpression
ENSG00000079313	REXO1	hsa-miR-1343-3p	Homo sapiens	16HBE14O	Bronchus	Normal/Primary	RNA-Seq	POSITIVE	INDIRECT	DOWN	48hrs post-transfection, Overexpression
ENSG00000079385	CEACAM1	hsa-miR-1343-3p	Homo sapiens	16HBE14O	Bronchus	Normal/Primary	RNA-Seq	POSITIVE	INDIRECT	DOWN	48hrs post-transfection, Overexpression
ENSG00000079385	CEACAM1	hsa-miR-1343-3p	Homo sapiens	A549	Lung	Cancer/Malignant	RNA-Seq	POSITIVE	INDIRECT	DOWN	48hrs post-transfection, Overexpression
ENSG00000079432	CIC	hsa-miR-1343-3p	Homo sapiens	293S	Kidney	Embryonic/Fetal	HITS-CLIP	POSITIVE	DIRECT	DOWN	treatment: arsenite
ENSG00000079482	OPHN1	hsa-miR-1343-3p	Homo sapiens	A549	Lung	Cancer/Malignant	RNA-Seq	POSITIVE	INDIRECT	DOWN	48hrs post-transfection, Overexpression
ENSG00000079974	RABL2B	hsa-miR-1343-3p	Homo sapiens	A549	Lung	Cancer/Malignant	RNA-Seq	NEGATIVE	INDIRECT	NA	48hrs post-transfection, Overexpression
ENSG00000080031	PTPRH	hsa-miR-1343-3p	Homo sapiens	16HBE14O	Bronchus	Normal/Primary	RNA-Seq	NEGATIVE	INDIRECT	NA	48hrs post-transfection, Overexpression
ENSG00000080031	PTPRH	hsa-miR-1343-3p	Homo sapiens	A549	Lung	Cancer/Malignant	RNA-Seq	POSITIVE	INDIRECT	DOWN	48hrs post-transfection, Overexpression
ENSG00000080503	SMARCA2	hsa-miR-1343-3p	Homo sapiens	16HBE14O	Bronchus	Normal/Primary	RNA-Seq	NEGATIVE	INDIRECT	NA	48hrs post-transfection, Overexpression
ENSG00000080503	SMARCA2	hsa-miR-1343-3p	Homo sapiens	A549	Lung	Cancer/Malignant	RNA-Seq	POSITIVE	INDIRECT	DOWN	48hrs post-transfection, Overexpression
ENSG00000080819	CPOX	hsa-miR-1343-3p	Homo sapiens	A549	Lung	Cancer/Malignant	RNA-Seq	POSITIVE	INDIRECT	DOWN	48hrs post-transfection, Overexpression
ENSG00000080824	HSP90AA1	hsa-miR-1343-3p	Homo sapiens	A549	Lung	Cancer/Malignant	RNA-Seq	POSITIVE	INDIRECT	DOWN	48hrs post-transfection, Overexpression
ENSG00000081052	COL4A4	hsa-miR-1343-3p	Homo sapiens	A549	Lung	Cancer/Malignant	RNA-Seq	POSITIVE	INDIRECT	DOWN	48hrs post-transfection, Overexpression
ENSG00000081177	EXD2	hsa-miR-1343-3p	Homo sapiens	16HBE14O	Bronchus	Normal/Primary	RNA-Seq	POSITIVE	INDIRECT	DOWN	48hrs post-transfection, Overexpression
ENSG00000081177	EXD2	hsa-miR-1343-3p	Homo sapiens	A549	Lung	Cancer/Malignant	RNA-Seq	NEGATIVE	INDIRECT	NA	48hrs post-transfection, Overexpression
ENSG00000081277	PKP1	hsa-miR-1343-3p	Homo sapiens	A549	Lung	Cancer/Malignant	RNA-Seq	NEGATIVE	INDIRECT	NA	48hrs post-transfection, Overexpression
ENSG00000081692	JMJD4	hsa-miR-1343-3p	Homo sapiens	293S	Kidney	Embryonic/Fetal	HITS-CLIP	POSITIVE	DIRECT	DOWN	no treatment (control)
ENSG00000081913	PHLPP1	hsa-miR-1343-3p	Homo sapiens	A549	Lung	Cancer/Malignant	RNA-Seq	POSITIVE	INDIRECT	DOWN	48hrs post-transfection, Overexpression
ENSG00000082458	DLG3	hsa-miR-1343-3p	Homo sapiens	16HBE14O	Bronchus	Normal/Primary	RNA-Seq	NEGATIVE	INDIRECT	NA	48hrs post-transfection, Overexpression
ENSG00000082458	DLG3	hsa-miR-1343-3p	Homo sapiens	A549	Lung	Cancer/Malignant	RNA-Seq	POSITIVE	INDIRECT	DOWN	48hrs post-transfection, Overexpression
ENSG00000082641	NFE2L1	hsa-miR-1343-3p	Homo sapiens	293S	Kidney	Embryonic/Fetal	HITS-CLIP	POSITIVE	DIRECT	DOWN	no treatment (control)
ENSG00000082781	ITGB5	hsa-miR-1343-3p	Homo sapiens	A549	Lung	Cancer/Malignant	RNA-Seq	POSITIVE	INDIRECT	DOWN	48hrs post-transfection, Overexpression
ENSG00000082805	ERC1	hsa-miR-1343-3p	Homo sapiens	A549	Lung	Cancer/Malignant	RNA-Seq	NEGATIVE	INDIRECT	NA	48hrs post-transfection, Overexpression
ENSG00000083857	FAT1	hsa-miR-1343-3p	Homo sapiens	293S	Kidney	Embryonic/Fetal	HITS-CLIP	POSITIVE	DIRECT	DOWN	no treatment (control)
ENSG00000084092	NOA1	hsa-miR-1343-3p	Homo sapiens	293S	Kidney	Embryonic/Fetal	HITS-CLIP	POSITIVE	DIRECT	DOWN	treatment:emetine
ENSG00000084110	HAL	hsa-miR-1343-3p	Homo sapiens	A549	Lung	Cancer/Malignant	RNA-Seq	POSITIVE	INDIRECT	DOWN	48hrs post-transfection, Overexpression
ENSG00000084207	GSTP1	hsa-miR-1343-3p	Homo sapiens	A549	Lung	Cancer/Malignant	RNA-Seq	NEGATIVE	INDIRECT	NA	48hrs post-transfection, Overexpression
ENSG00000084676	NCOA1	hsa-miR-1343-3p	Homo sapiens	A549	Lung	Cancer/Malignant	RNA-Seq	NEGATIVE	INDIRECT	NA	48hrs post-transfection, Overexpression
ENSG00000084693	AGBL5	hsa-miR-1343-3p	Homo sapiens	A549	Lung	Cancer/Malignant	RNA-Seq	NEGATIVE	INDIRECT	NA	48hrs post-transfection, Overexpression
ENSG00000084710	EFR3B	hsa-miR-1343-3p	Homo sapiens	A549	Lung	Cancer/Malignant	RNA-Seq	POSITIVE	INDIRECT	DOWN	48hrs post-transfection, Overexpression
ENSG00000085117	CD82	hsa-miR-1343-3p	Homo sapiens	A549	Lung	Cancer/Malignant	RNA-Seq	POSITIVE	INDIRECT	DOWN	48hrs post-transfection, Overexpression
ENSG00000085365	SCAMP1	hsa-miR-1343-3p	Homo sapiens	A549	Lung	Cancer/Malignant	RNA-Seq	NEGATIVE	INDIRECT	NA	48hrs post-transfection, Overexpression
ENSG00000085491	SLC25A24	hsa-miR-1343-3p	Homo sapiens	A549	Lung	Cancer/Malignant	RNA-Seq	POSITIVE	INDIRECT	DOWN	48hrs post-transfection, Overexpression
ENSG00000085511	MAP3K4	hsa-miR-1343-3p	Homo sapiens	293S	Kidney	Embryonic/Fetal	HITS-CLIP	POSITIVE	DIRECT	DOWN	no treatment (control)
ENSG00000085511	MAP3K4	hsa-miR-1343-3p	Homo sapiens	293S	Kidney	Embryonic/Fetal	HITS-CLIP	POSITIVE	DIRECT	DOWN	treatment: arsenite
ENSG00000085831	TTC39A	hsa-miR-1343-3p	Homo sapiens	A549	Lung	Cancer/Malignant	RNA-Seq	NEGATIVE	INDIRECT	NA	48hrs post-transfection, Overexpression
ENSG00000085832	EPS15	hsa-miR-1343-3p	Homo sapiens	A549	Lung	Cancer/Malignant	RNA-Seq	POSITIVE	INDIRECT	DOWN	48hrs post-transfection, Overexpression
ENSG00000085840	ORC1	hsa-miR-1343-3p	Homo sapiens	A549	Lung	Cancer/Malignant	RNA-Seq	POSITIVE	INDIRECT	DOWN	48hrs post-transfection, Overexpression
ENSG00000085871	MGST2	hsa-miR-1343-3p	Homo sapiens	16HBE14O	Bronchus	Normal/Primary	RNA-Seq	NEGATIVE	INDIRECT	NA	48hrs post-transfection, Overexpression
ENSG00000085872	CHERP	hsa-miR-1343-3p	Homo sapiens	293S	Kidney	Embryonic/Fetal	HITS-CLIP	POSITIVE	DIRECT	DOWN	no treatment (control)
ENSG00000085978	ATG16L1	hsa-miR-1343-3p	Homo sapiens	A549	Lung	Cancer/Malignant	RNA-Seq	POSITIVE	INDIRECT	DOWN	48hrs post-transfection, Overexpression
ENSG00000085999	RAD54L	hsa-miR-1343-3p	Homo sapiens	293S	Kidney	Embryonic/Fetal	HITS-CLIP	POSITIVE	DIRECT	DOWN	no treatment (control)
ENSG00000086015	MAST2	hsa-miR-1343-3p	Homo sapiens	293S	Kidney	Embryonic/Fetal	HITS-CLIP	POSITIVE	DIRECT	DOWN	no treatment (control)
ENSG00000086289	EPDR1	hsa-miR-1343-3p	Homo sapiens	A549	Lung	Cancer/Malignant	RNA-Seq	NEGATIVE	INDIRECT	NA	48hrs post-transfection, Overexpression
ENSG00000086300	SNX10	hsa-miR-1343-3p	Homo sapiens	A549	Lung	Cancer/Malignant	RNA-Seq	POSITIVE	INDIRECT	DOWN	48hrs post-transfection, Overexpression
ENSG00000086504	MRPL28	hsa-miR-1343-3p	Homo sapiens	A549	Lung	Cancer/Malignant	RNA-Seq	NEGATIVE	INDIRECT	NA	48hrs post-transfection, Overexpression
ENSG00000086598	TMED2	hsa-miR-1343-3p	Homo sapiens	A549	Lung	Cancer/Malignant	RNA-Seq	NEGATIVE	INDIRECT	NA	48hrs post-transfection, Overexpression
ENSG00000086717	PPEF1	hsa-miR-1343-3p	Homo sapiens	A549	Lung	Cancer/Malignant	RNA-Seq	POSITIVE	INDIRECT	DOWN	48hrs post-transfection, Overexpression
ENSG00000086730	LAT2	hsa-miR-1343-3p	Homo sapiens	A549	Lung	Cancer/Malignant	RNA-Seq	POSITIVE	INDIRECT	DOWN	48hrs post-transfection, Overexpression
ENSG00000087074	PPP1R15A	hsa-miR-1343-3p	Homo sapiens	A549	Lung	Cancer/Malignant	RNA-Seq	NEGATIVE	INDIRECT	NA	48hrs post-transfection, Overexpression
ENSG00000087076	HSD17B14	hsa-miR-1343-3p	Homo sapiens	A549	Lung	Cancer/Malignant	RNA-Seq	NEGATIVE	INDIRECT	NA	48hrs post-transfection, Overexpression
ENSG00000087152	ATXN7L3	hsa-miR-1343-3p	Homo sapiens	293S	Kidney	Embryonic/Fetal	HITS-CLIP	POSITIVE	DIRECT	DOWN	treatment: arsenite
ENSG00000087245	MMP2	hsa-miR-1343-3p	Homo sapiens	A549	Lung	Cancer/Malignant	RNA-Seq	NEGATIVE	INDIRECT	NA	48hrs post-transfection, Overexpression
ENSG00000087258	GNAO1	hsa-miR-1343-3p	Homo sapiens	16HBE14O	Bronchus	Normal/Primary	RNA-Seq	NEGATIVE	INDIRECT	NA	48hrs post-transfection, Overexpression
ENSG00000087365	SF3B2	hsa-miR-1343-3p	Homo sapiens	293S	Kidney	Embryonic/Fetal	HITS-CLIP	POSITIVE	DIRECT	DOWN	treatment: emetine
ENSG00000087842	PIR	hsa-miR-1343-3p	Homo sapiens	A549	Lung	Cancer/Malignant	RNA-Seq	NEGATIVE	INDIRECT	NA	48hrs post-transfection, Overexpression
ENSG00000088451	TGDS	hsa-miR-1343-3p	Homo sapiens	A549	Lung	Cancer/Malignant	RNA-Seq	POSITIVE	INDIRECT	DOWN	48hrs post-transfection, Overexpression
ENSG00000088538	DOCK3	hsa-miR-1343-3p	Homo sapiens	293S	Kidney	Embryonic/Fetal	HITS-CLIP	POSITIVE	DIRECT	DOWN	no treatment (control)
ENSG00000088726	TMEM40	hsa-miR-1343-3p	Homo sapiens	A549	Lung	Cancer/Malignant	RNA-Seq	NEGATIVE	INDIRECT	NA	48hrs post-transfection, Overexpression
ENSG00000088881	EBF4	hsa-miR-1343-3p	Homo sapiens	A549	Lung	Cancer/Malignant	RNA-Seq	POSITIVE	INDIRECT	DOWN	48hrs post-transfection, Overexpression
ENSG00000088899	LZTS3	hsa-miR-1343-3p	Homo sapiens	A549	Lung	Cancer/Malignant	RNA-Seq	NEGATIVE	INDIRECT	NA	48hrs post-transfection, Overexpression
ENSG00000088992	TESC	hsa-miR-1343-3p	Homo sapiens	A549	Lung	Cancer/Malignant	RNA-Seq	POSITIVE	INDIRECT	DOWN	48hrs post-transfection, Overexpression
ENSG00000089057	SLC23A2	hsa-miR-1343-3p	Homo sapiens	A549	Lung	Cancer/Malignant	RNA-Seq	POSITIVE	INDIRECT	DOWN	48hrs post-transfection, Overexpression
ENSG00000089060	SLC8B1	hsa-miR-1343-3p	Homo sapiens	A549	Lung	Cancer/Malignant	RNA-Seq	POSITIVE	INDIRECT	DOWN	48hrs post-transfection, Overexpression
ENSG00000089101	CFAP61	hsa-miR-1343-3p	Homo sapiens	A549	Lung	Cancer/Malignant	RNA-Seq	NEGATIVE	INDIRECT	NA	48hrs post-transfection, Overexpression
ENSG00000089159	PXN	hsa-miR-1343-3p	Homo sapiens	A549	Lung	Cancer/Malignant	RNA-Seq	NEGATIVE	INDIRECT	NA	48hrs post-transfection, Overexpression
ENSG00000089169	RPH3A	hsa-miR-1343-3p	Homo sapiens	A549	Lung	Cancer/Malignant	RNA-Seq	NEGATIVE	INDIRECT	NA	48hrs post-transfection, Overexpression
ENSG00000089195	TRMT6	hsa-miR-1343-3p	Homo sapiens	293S	Kidney	Embryonic/Fetal	HITS-CLIP	POSITIVE	DIRECT	DOWN	treatment:hippuristanol
ENSG00000089195	TRMT6	hsa-miR-1343-3p	Homo sapiens	A549	Lung	Cancer/Malignant	RNA-Seq	NEGATIVE	INDIRECT	NA	48hrs post-transfection, Overexpression
ENSG00000089280	FUS	hsa-miR-1343-3p	Homo sapiens	293S	Kidney	Embryonic/Fetal	HITS-CLIP	POSITIVE	DIRECT	DOWN	treatment: arsenite
ENSG00000089335	ZNF302	hsa-miR-1343-3p	Homo sapiens	A549	Lung	Cancer/Malignant	RNA-Seq	POSITIVE	INDIRECT	DOWN	48hrs post-transfection, Overexpression
ENSG00000089356	FXYD3	hsa-miR-1343-3p	Homo sapiens	A549	Lung	Cancer/Malignant	RNA-Seq	NEGATIVE	INDIRECT	NA	48hrs post-transfection, Overexpression
ENSG00000089597	GANAB	hsa-miR-1343-3p	Homo sapiens	A549	Lung	Cancer/Malignant	RNA-Seq	NEGATIVE	INDIRECT	NA	48hrs post-transfection, Overexpression
ENSG00000089685	BIRC5	hsa-miR-1343-3p	Homo sapiens	A549	Lung	Cancer/Malignant	RNA-Seq	POSITIVE	INDIRECT	DOWN	48hrs post-transfection, Overexpression
ENSG00000089818	NECAP1	hsa-miR-1343-3p	Homo sapiens	16HBE14O	Bronchus	Normal/Primary	RNA-Seq	POSITIVE	INDIRECT	DOWN	48hrs post-transfection, Overexpression
ENSG00000089818	NECAP1	hsa-miR-1343-3p	Homo sapiens	A549	Lung	Cancer/Malignant	RNA-Seq	NEGATIVE	INDIRECT	NA	48hrs post-transfection, Overexpression
ENSG00000090020	SLC9A1	hsa-miR-1343-3p	Homo sapiens	293S	Kidney	Embryonic/Fetal	HITS-CLIP	POSITIVE	DIRECT	DOWN	treatment: arsenite
ENSG00000090054	SPTLC1	hsa-miR-1343-3p	Homo sapiens	16HBE14O	Bronchus	Normal/Primary	RNA-Seq	POSITIVE	INDIRECT	DOWN	48hrs post-transfection, Overexpression
ENSG00000090054	SPTLC1	hsa-miR-1343-3p	Homo sapiens	A549	Lung	Cancer/Malignant	RNA-Seq	NEGATIVE	INDIRECT	NA	48hrs post-transfection, Overexpression
ENSG00000090097	PCBP4	hsa-miR-1343-3p	Homo sapiens	A549	Lung	Cancer/Malignant	RNA-Seq	POSITIVE	INDIRECT	DOWN	48hrs post-transfection, Overexpression
ENSG00000090238	YPEL3	hsa-miR-1343-3p	Homo sapiens	16HBE14O	Bronchus	Normal/Primary	RNA-Seq	NEGATIVE	INDIRECT	NA	48hrs post-transfection, Overexpression
ENSG00000090372	STRN4	hsa-miR-1343-3p	Homo sapiens	A549	Lung	Cancer/Malignant	RNA-Seq	NEGATIVE	INDIRECT	NA	48hrs post-transfection, Overexpression
ENSG00000090530	LEPREL1	hsa-miR-1343-3p	Homo sapiens	16HBE14O	Bronchus	Normal/Primary	RNA-Seq	POSITIVE	INDIRECT	DOWN	48hrs post-transfection, Overexpression
ENSG00000091039	OSBPL8	hsa-miR-1343-3p	Homo sapiens	A549	Lung	Cancer/Malignant	RNA-Seq	NEGATIVE	INDIRECT	NA	48hrs post-transfection, Overexpression
ENSG00000091136	LAMB1	hsa-miR-1343-3p	Homo sapiens	A549	Lung	Cancer/Malignant	RNA-Seq	NEGATIVE	INDIRECT	NA	48hrs post-transfection, Overexpression
ENSG00000091262	ABCC6	hsa-miR-1343-3p	Homo sapiens	A549	Lung	Cancer/Malignant	RNA-Seq	POSITIVE	INDIRECT	DOWN	48hrs post-transfection, Overexpression
ENSG00000091513	TF	hsa-miR-1343-3p	Homo sapiens	A549	Lung	Cancer/Malignant	RNA-Seq	POSITIVE	INDIRECT	DOWN	48hrs post-transfection, Overexpression
ENSG00000091592	NLRP1	hsa-miR-1343-3p	Homo sapiens	A549	Lung	Cancer/Malignant	RNA-Seq	NEGATIVE	INDIRECT	NA	48hrs post-transfection, Overexpression
ENSG00000092068	SLC7A8	hsa-miR-1343-3p	Homo sapiens	16HBE14O	Bronchus	Normal/Primary	RNA-Seq	NEGATIVE	INDIRECT	NA	48hrs post-transfection, Overexpression
ENSG00000092096	SLC22A17	hsa-miR-1343-3p	Homo sapiens	A549	Lung	Cancer/Malignant	RNA-Seq	POSITIVE	INDIRECT	DOWN	48hrs post-transfection, Overexpression
ENSG00000092295	TGM1	hsa-miR-1343-3p	Homo sapiens	A549	Lung	Cancer/Malignant	RNA-Seq	NEGATIVE	INDIRECT	NA	48hrs post-transfection, Overexpression
ENSG00000092421	SEMA6A	hsa-miR-1343-3p	Homo sapiens	293S	Kidney	Embryonic/Fetal	HITS-CLIP	POSITIVE	DIRECT	DOWN	no treatment (control)
ENSG00000092529	CAPN3	hsa-miR-1343-3p	Homo sapiens	A549	Lung	Cancer/Malignant	RNA-Seq	POSITIVE	INDIRECT	DOWN	48hrs post-transfection, Overexpression
ENSG00000092847	2022-08-01	hsa-miR-1343-3p	Homo sapiens	A549	Lung	Cancer/Malignant	RNA-Seq	NEGATIVE	INDIRECT	NA	48hrs post-transfection, Overexpression
ENSG00000094755	GABRP	hsa-miR-1343-3p	Homo sapiens	16HBE14O	Bronchus	Normal/Primary	RNA-Seq	POSITIVE	INDIRECT	DOWN	48hrs post-transfection, Overexpression
ENSG00000094804	CDC6	hsa-miR-1343-3p	Homo sapiens	A549	Lung	Cancer/Malignant	RNA-Seq	POSITIVE	INDIRECT	DOWN	48hrs post-transfection, Overexpression
ENSG00000094916	CBX5	hsa-miR-1343-3p	Homo sapiens	293S	Kidney	Embryonic/Fetal	HITS-CLIP	POSITIVE	DIRECT	DOWN	treatment:hippuristanol
ENSG00000094916	CBX5	hsa-miR-1343-3p	Homo sapiens	293S	Kidney	Embryonic/Fetal	HITS-CLIP	POSITIVE	DIRECT	DOWN	treatment: emetine
ENSG00000094916	CBX5	hsa-miR-1343-3p	Homo sapiens	A549	Lung	Cancer/Malignant	RNA-Seq	NEGATIVE	INDIRECT	NA	48hrs post-transfection, Overexpression
ENSG00000095066	HOOK2	hsa-miR-1343-3p	Homo sapiens	16HBE14O	Bronchus	Normal/Primary	RNA-Seq	NEGATIVE	INDIRECT	NA	48hrs post-transfection, Overexpression
ENSG00000095209	TMEM38B	hsa-miR-1343-3p	Homo sapiens	A549	Lung	Cancer/Malignant	RNA-Seq	NEGATIVE	INDIRECT	NA	48hrs post-transfection, Overexpression
ENSG00000095539	SEMA4G	hsa-miR-1343-3p	Homo sapiens	A549	Lung	Cancer/Malignant	RNA-Seq	POSITIVE	INDIRECT	DOWN	48hrs post-transfection, Overexpression
ENSG00000095752	IL11	hsa-miR-1343-3p	Homo sapiens	A549	Lung	Cancer/Malignant	RNA-Seq	NEGATIVE	INDIRECT	NA	48hrs post-transfection, Overexpression
ENSG00000096060	FKBP5	hsa-miR-1343-3p	Homo sapiens	A549	Lung	Cancer/Malignant	RNA-Seq	POSITIVE	INDIRECT	DOWN	48hrs post-transfection, Overexpression
ENSG00000096696	DSP	hsa-miR-1343-3p	Homo sapiens	A549	Lung	Cancer/Malignant	RNA-Seq	POSITIVE	INDIRECT	DOWN	48hrs post-transfection, Overexpression
ENSG00000097021	ACOT7	hsa-miR-1343-3p	Homo sapiens	A549	Lung	Cancer/Malignant	RNA-Seq	POSITIVE	INDIRECT	DOWN	48hrs post-transfection, Overexpression
ENSG00000099139	PCSK5	hsa-miR-1343-3p	Homo sapiens	A549	Lung	Cancer/Malignant	RNA-Seq	POSITIVE	INDIRECT	DOWN	48hrs post-transfection, Overexpression
ENSG00000099250	NRP1	hsa-miR-1343-3p	Homo sapiens	293S	Kidney	Embryonic/Fetal	HITS-CLIP	POSITIVE	DIRECT	DOWN	no treatment (control)
ENSG00000099250	NRP1	hsa-miR-1343-3p	Homo sapiens	293S	Kidney	Embryonic/Fetal	HITS-CLIP	POSITIVE	DIRECT	DOWN	treatment: arsenite
ENSG00000099256	PRTFDC1	hsa-miR-1343-3p	Homo sapiens	A549	Lung	Cancer/Malignant	RNA-Seq	NEGATIVE	INDIRECT	NA	48hrs post-transfection, Overexpression
ENSG00000099308	MAST3	hsa-miR-1343-3p	Homo sapiens	16HBE14O	Bronchus	Normal/Primary	RNA-Seq	NEGATIVE	INDIRECT	NA	48hrs post-transfection, Overexpression
ENSG00000099337	KCNK6	hsa-miR-1343-3p	Homo sapiens	A549	Lung	Cancer/Malignant	RNA-Seq	POSITIVE	INDIRECT	DOWN	48hrs post-transfection, Overexpression
ENSG00000099365	STX1B	hsa-miR-1343-3p	Homo sapiens	16HBE14O	Bronchus	Normal/Primary	RNA-Seq	NEGATIVE	INDIRECT	NA	48hrs post-transfection, Overexpression
ENSG00000099365	STX1B	hsa-miR-1343-3p	Homo sapiens	A549	Lung	Cancer/Malignant	RNA-Seq	POSITIVE	INDIRECT	DOWN	48hrs post-transfection, Overexpression
ENSG00000099377	HSD3B7	hsa-miR-1343-3p	Homo sapiens	A549	Lung	Cancer/Malignant	RNA-Seq	POSITIVE	INDIRECT	DOWN	48hrs post-transfection, Overexpression
ENSG00000099622	CIRBP	hsa-miR-1343-3p	Homo sapiens	293S	Kidney	Embryonic/Fetal	HITS-CLIP	POSITIVE	DIRECT	DOWN	treatment: arsenite
ENSG00000099783	HNRNPM	hsa-miR-1343-3p	Homo sapiens	293S	Kidney	Embryonic/Fetal	HITS-CLIP	POSITIVE	DIRECT	DOWN	treatment: arsenite
ENSG00000099814	CEP170B	hsa-miR-1343-3p	Homo sapiens	293S	Kidney	Embryonic/Fetal	HITS-CLIP	POSITIVE	DIRECT	DOWN	no treatment (control)
ENSG00000099849	RASSF7	hsa-miR-1343-3p	Homo sapiens	A549	Lung	Cancer/Malignant	RNA-Seq	POSITIVE	INDIRECT	DOWN	48hrs post-transfection, Overexpression
ENSG00000099957	P2RX6	hsa-miR-1343-3p	Homo sapiens	A549	Lung	Cancer/Malignant	RNA-Seq	POSITIVE	INDIRECT	DOWN	48hrs post-transfection, Overexpression
ENSG00000100031	GGT1	hsa-miR-1343-3p	Homo sapiens	A549	Lung	Cancer/Malignant	RNA-Seq	NEGATIVE	INDIRECT	NA	48hrs post-transfection, Overexpression
ENSG00000100034	PPM1F	hsa-miR-1343-3p	Homo sapiens	16HBE14O	Bronchus	Normal/Primary	RNA-Seq	POSITIVE	INDIRECT	DOWN	48hrs post-transfection, Overexpression
ENSG00000100055	CYTH4	hsa-miR-1343-3p	Homo sapiens	16HBE14O	Bronchus	Normal/Primary	RNA-Seq	NEGATIVE	INDIRECT	NA	48hrs post-transfection, Overexpression
ENSG00000100075	SLC25A1	hsa-miR-1343-3p	Homo sapiens	A549	Lung	Cancer/Malignant	RNA-Seq	POSITIVE	INDIRECT	DOWN	48hrs post-transfection, Overexpression
ENSG00000100106	TRIOBP	hsa-miR-1343-3p	Homo sapiens	293S	Kidney	Embryonic/Fetal	HITS-CLIP	POSITIVE	DIRECT	DOWN	treatment:emetine
ENSG00000100106	TRIOBP	hsa-miR-1343-3p	Homo sapiens	A549	Lung	Cancer/Malignant	RNA-Seq	NEGATIVE	INDIRECT	NA	48hrs post-transfection, Overexpression
ENSG00000100167	2022-09-03	hsa-miR-1343-3p	Homo sapiens	16HBE14O	Bronchus	Normal/Primary	RNA-Seq	NEGATIVE	INDIRECT	NA	48hrs post-transfection, Overexpression
ENSG00000100167	2022-09-03	hsa-miR-1343-3p	Homo sapiens	A549	Lung	Cancer/Malignant	RNA-Seq	POSITIVE	INDIRECT	DOWN	48hrs post-transfection, Overexpression
ENSG00000100196	KDELR3	hsa-miR-1343-3p	Homo sapiens	A549	Lung	Cancer/Malignant	RNA-Seq	POSITIVE	INDIRECT	DOWN	48hrs post-transfection, Overexpression
ENSG00000100218	RTDR1	hsa-miR-1343-3p	Homo sapiens	A549	Lung	Cancer/Malignant	RNA-Seq	POSITIVE	INDIRECT	DOWN	48hrs post-transfection, Overexpression
ENSG00000100234	TIMP3	hsa-miR-1343-3p	Homo sapiens	16HBE14O	Bronchus	Normal/Primary	RNA-Seq	POSITIVE	INDIRECT	DOWN	48hrs post-transfection, Overexpression
ENSG00000100241	SBF1	hsa-miR-1343-3p	Homo sapiens	A549	Lung	Cancer/Malignant	RNA-Seq	NEGATIVE	INDIRECT	NA	48hrs post-transfection, Overexpression
ENSG00000100246	DNAL4	hsa-miR-1343-3p	Homo sapiens	A549	Lung	Cancer/Malignant	RNA-Seq	NEGATIVE	INDIRECT	NA	48hrs post-transfection, Overexpression
ENSG00000100258	LMF2	hsa-miR-1343-3p	Homo sapiens	293S	Kidney	Embryonic/Fetal	HITS-CLIP	POSITIVE	DIRECT	DOWN	no treatment (control)
ENSG00000100271	TTLL1	hsa-miR-1343-3p	Homo sapiens	16HBE14O	Bronchus	Normal/Primary	RNA-Seq	NEGATIVE	INDIRECT	NA	48hrs post-transfection, Overexpression
ENSG00000100280	AP1B1	hsa-miR-1343-3p	Homo sapiens	A549	Lung	Cancer/Malignant	RNA-Seq	POSITIVE	INDIRECT	DOWN	48hrs post-transfection, Overexpression
ENSG00000100311	PDGFB	hsa-miR-1343-3p	Homo sapiens	A549	Lung	Cancer/Malignant	RNA-Seq	NEGATIVE	INDIRECT	NA	48hrs post-transfection, Overexpression
ENSG00000100321	SYNGR1	hsa-miR-1343-3p	Homo sapiens	A549	Lung	Cancer/Malignant	RNA-Seq	POSITIVE	INDIRECT	DOWN	48hrs post-transfection, Overexpression
ENSG00000100364	KIAA0930	hsa-miR-1343-3p	Homo sapiens	A549	Lung	Cancer/Malignant	RNA-Seq	NEGATIVE	INDIRECT	NA	48hrs post-transfection, Overexpression
ENSG00000100385	IL2RB	hsa-miR-1343-3p	Homo sapiens	16HBE14O	Bronchus	Normal/Primary	RNA-Seq	NEGATIVE	INDIRECT	NA	48hrs post-transfection, Overexpression
ENSG00000100429	HDAC10	hsa-miR-1343-3p	Homo sapiens	A549	Lung	Cancer/Malignant	RNA-Seq	POSITIVE	INDIRECT	DOWN	48hrs post-transfection, Overexpression
ENSG00000100439	ABHD4	hsa-miR-1343-3p	Homo sapiens	16HBE14O	Bronchus	Normal/Primary	RNA-Seq	NEGATIVE	INDIRECT	NA	48hrs post-transfection, Overexpression
ENSG00000100478	AP4S1	hsa-miR-1343-3p	Homo sapiens	A549	Lung	Cancer/Malignant	RNA-Seq	NEGATIVE	INDIRECT	NA	48hrs post-transfection, Overexpression
ENSG00000100483	VCPKMT	hsa-miR-1343-3p	Homo sapiens	293S	Kidney	Embryonic/Fetal	HITS-CLIP	POSITIVE	DIRECT	DOWN	treatment: arsenite
ENSG00000100483	VCPKMT	hsa-miR-1343-3p	Homo sapiens	293S	Kidney	Embryonic/Fetal	HITS-CLIP	POSITIVE	DIRECT	DOWN	treatment:hippuristanol
ENSG00000100558	PLEK2	hsa-miR-1343-3p	Homo sapiens	A549	Lung	Cancer/Malignant	RNA-Seq	NEGATIVE	INDIRECT	NA	48hrs post-transfection, Overexpression
ENSG00000100583	SAMD15	hsa-miR-1343-3p	Homo sapiens	A549	Lung	Cancer/Malignant	RNA-Seq	NEGATIVE	INDIRECT	NA	48hrs post-transfection, Overexpression
ENSG00000100592	DAAM1	hsa-miR-1343-3p	Homo sapiens	A549	Lung	Cancer/Malignant	RNA-Seq	NEGATIVE	INDIRECT	NA	48hrs post-transfection, Overexpression
ENSG00000100596	SPTLC2	hsa-miR-1343-3p	Homo sapiens	A549	Lung	Cancer/Malignant	RNA-Seq	NEGATIVE	INDIRECT	NA	48hrs post-transfection, Overexpression
ENSG00000100599	RIN3	hsa-miR-1343-3p	Homo sapiens	A549	Lung	Cancer/Malignant	RNA-Seq	NEGATIVE	INDIRECT	NA	48hrs post-transfection, Overexpression
ENSG00000100605	ITPK1	hsa-miR-1343-3p	Homo sapiens	A549	Lung	Cancer/Malignant	RNA-Seq	POSITIVE	INDIRECT	DOWN	48hrs post-transfection, Overexpression
ENSG00000100612	DHRS7	hsa-miR-1343-3p	Homo sapiens	A549	Lung	Cancer/Malignant	RNA-Seq	NEGATIVE	INDIRECT	NA	48hrs post-transfection, Overexpression
ENSG00000100626	GALNT16	hsa-miR-1343-3p	Homo sapiens	A549	Lung	Cancer/Malignant	RNA-Seq	POSITIVE	INDIRECT	DOWN	48hrs post-transfection, Overexpression
ENSG00000100697	DICER1	hsa-miR-1343-3p	Homo sapiens	293S	Kidney	Embryonic/Fetal	HITS-CLIP	POSITIVE	DIRECT	DOWN	treatment:hippuristanol
ENSG00000100767	PAPLN	hsa-miR-1343-3p	Homo sapiens	16HBE14O	Bronchus	Normal/Primary	RNA-Seq	NEGATIVE	INDIRECT	NA	48hrs post-transfection, Overexpression
ENSG00000100767	PAPLN	hsa-miR-1343-3p	Homo sapiens	A549	Lung	Cancer/Malignant	RNA-Seq	NEGATIVE	INDIRECT	NA	48hrs post-transfection, Overexpression
ENSG00000100813	ACIN1	hsa-miR-1343-3p	Homo sapiens	293S	Kidney	Embryonic/Fetal	HITS-CLIP	POSITIVE	DIRECT	DOWN	treatment:hippuristanol
ENSG00000100867	DHRS2	hsa-miR-1343-3p	Homo sapiens	16HBE14O	Bronchus	Normal/Primary	RNA-Seq	NEGATIVE	INDIRECT	NA	48hrs post-transfection, Overexpression
ENSG00000101003	GINS1	hsa-miR-1343-3p	Homo sapiens	A549	Lung	Cancer/Malignant	RNA-Seq	POSITIVE	INDIRECT	DOWN	48hrs post-transfection, Overexpression
ENSG00000101004	NINL	hsa-miR-1343-3p	Homo sapiens	293S	Kidney	Embryonic/Fetal	HITS-CLIP	POSITIVE	DIRECT	DOWN	no treatment (control)
ENSG00000101049	SGK2	hsa-miR-1343-3p	Homo sapiens	16HBE14O	Bronchus	Normal/Primary	RNA-Seq	NEGATIVE	INDIRECT	NA	48hrs post-transfection, Overexpression
ENSG00000101076	HNF4A	hsa-miR-1343-3p	Homo sapiens	A549	Lung	Cancer/Malignant	RNA-Seq	POSITIVE	INDIRECT	DOWN	48hrs post-transfection, Overexpression
ENSG00000101084	C20orf24	hsa-miR-1343-3p	Homo sapiens	A549	Lung	Cancer/Malignant	RNA-Seq	POSITIVE	INDIRECT	DOWN	48hrs post-transfection, Overexpression
ENSG00000101109	STK4	hsa-miR-1343-3p	Homo sapiens	16HBE14O	Bronchus	Normal/Primary	RNA-Seq	POSITIVE	INDIRECT	DOWN	48hrs post-transfection, Overexpression
ENSG00000101109	STK4	hsa-miR-1343-3p	Homo sapiens	A549	Lung	Cancer/Malignant	RNA-Seq	NEGATIVE	INDIRECT	NA	48hrs post-transfection, Overexpression
ENSG00000101126	ADNP	hsa-miR-1343-3p	Homo sapiens	293S	Kidney	Embryonic/Fetal	HITS-CLIP	POSITIVE	DIRECT	DOWN	treatment: arsenite
ENSG00000101144	BMP7	hsa-miR-1343-3p	Homo sapiens	A549	Lung	Cancer/Malignant	RNA-Seq	POSITIVE	INDIRECT	DOWN	48hrs post-transfection, Overexpression
ENSG00000101187	SLCO4A1	hsa-miR-1343-3p	Homo sapiens	A549	Lung	Cancer/Malignant	RNA-Seq	POSITIVE	INDIRECT	DOWN	48hrs post-transfection, Overexpression
ENSG00000101189	MRGBP	hsa-miR-1343-3p	Homo sapiens	293S	Kidney	Embryonic/Fetal	HITS-CLIP	POSITIVE	DIRECT	DOWN	treatment: emetine
ENSG00000101197	BIRC7	hsa-miR-1343-3p	Homo sapiens	16HBE14O	Bronchus	Normal/Primary	RNA-Seq	NEGATIVE	INDIRECT	NA	48hrs post-transfection, Overexpression
ENSG00000101198	NKAIN4	hsa-miR-1343-3p	Homo sapiens	A549	Lung	Cancer/Malignant	RNA-Seq	NEGATIVE	INDIRECT	NA	48hrs post-transfection, Overexpression
ENSG00000101203	COL20A1	hsa-miR-1343-3p	Homo sapiens	A549	Lung	Cancer/Malignant	RNA-Seq	POSITIVE	INDIRECT	DOWN	48hrs post-transfection, Overexpression
ENSG00000101210	EEF1A2	hsa-miR-1343-3p	Homo sapiens	16HBE14O	Bronchus	Normal/Primary	RNA-Seq	NEGATIVE	INDIRECT	NA	48hrs post-transfection, Overexpression
ENSG00000101210	EEF1A2	hsa-miR-1343-3p	Homo sapiens	A549	Lung	Cancer/Malignant	RNA-Seq	POSITIVE	INDIRECT	DOWN	48hrs post-transfection, Overexpression
ENSG00000101213	PTK6	hsa-miR-1343-3p	Homo sapiens	A549	Lung	Cancer/Malignant	RNA-Seq	POSITIVE	INDIRECT	DOWN	48hrs post-transfection, Overexpression
ENSG00000101222	SPEF1	hsa-miR-1343-3p	Homo sapiens	A549	Lung	Cancer/Malignant	RNA-Seq	NEGATIVE	INDIRECT	NA	48hrs post-transfection, Overexpression
ENSG00000101224	CDC25B	hsa-miR-1343-3p	Homo sapiens	A549	Lung	Cancer/Malignant	RNA-Seq	NEGATIVE	INDIRECT	NA	48hrs post-transfection, Overexpression
ENSG00000101276	SLC52A3	hsa-miR-1343-3p	Homo sapiens	16HBE14O	Bronchus	Normal/Primary	RNA-Seq	NEGATIVE	INDIRECT	NA	48hrs post-transfection, Overexpression
ENSG00000101276	SLC52A3	hsa-miR-1343-3p	Homo sapiens	A549	Lung	Cancer/Malignant	RNA-Seq	POSITIVE	INDIRECT	DOWN	48hrs post-transfection, Overexpression
ENSG00000101292	PROKR2	hsa-miR-1343-3p	Homo sapiens	16HBE14O	Bronchus	Normal/Primary	RNA-Seq	NEGATIVE	INDIRECT	NA	48hrs post-transfection, Overexpression
ENSG00000101333	PLCB4	hsa-miR-1343-3p	Homo sapiens	16HBE14O	Bronchus	Normal/Primary	RNA-Seq	POSITIVE	INDIRECT	DOWN	48hrs post-transfection, Overexpression
ENSG00000101346	POFUT1	hsa-miR-1343-3p	Homo sapiens	A549	Lung	Cancer/Malignant	RNA-Seq	POSITIVE	INDIRECT	DOWN	48hrs post-transfection, Overexpression
ENSG00000101384	JAG1	hsa-miR-1343-3p	Homo sapiens	A549	Lung	Cancer/Malignant	RNA-Seq	POSITIVE	INDIRECT	DOWN	48hrs post-transfection, Overexpression
ENSG00000101412	E2F1	hsa-miR-1343-3p	Homo sapiens	293S	Kidney	Embryonic/Fetal	HITS-CLIP	POSITIVE	DIRECT	DOWN	treatment:hippuristanol
ENSG00000101412	E2F1	hsa-miR-1343-3p	Homo sapiens	293S	Kidney	Embryonic/Fetal	HITS-CLIP	POSITIVE	DIRECT	DOWN	no treatment (control)
ENSG00000101443	WFDC2	hsa-miR-1343-3p	Homo sapiens	A549	Lung	Cancer/Malignant	RNA-Seq	NEGATIVE	INDIRECT	NA	48hrs post-transfection, Overexpression
ENSG00000101463	SYNDIG1	hsa-miR-1343-3p	Homo sapiens	A549	Lung	Cancer/Malignant	RNA-Seq	POSITIVE	INDIRECT	DOWN	48hrs post-transfection, Overexpression
ENSG00000101745	ANKRD12	hsa-miR-1343-3p	Homo sapiens	A549	Lung	Cancer/Malignant	RNA-Seq	NEGATIVE	INDIRECT	NA	48hrs post-transfection, Overexpression
ENSG00000101825	MXRA5	hsa-miR-1343-3p	Homo sapiens	293S	Kidney	Embryonic/Fetal	HITS-CLIP	POSITIVE	DIRECT	DOWN	treatment:emetine
ENSG00000101825	MXRA5	hsa-miR-1343-3p	Homo sapiens	293S	Kidney	Embryonic/Fetal	HITS-CLIP	POSITIVE	DIRECT	DOWN	treatment:hippuristanol
ENSG00000101846	STS	hsa-miR-1343-3p	Homo sapiens	A549	Lung	Cancer/Malignant	RNA-Seq	POSITIVE	INDIRECT	DOWN	48hrs post-transfection, Overexpression
ENSG00000101871	MID1	hsa-miR-1343-3p	Homo sapiens	293S	Kidney	Embryonic/Fetal	HITS-CLIP	POSITIVE	DIRECT	DOWN	no treatment (control)
ENSG00000101935	AMMECR1	hsa-miR-1343-3p	Homo sapiens	A549	Lung	Cancer/Malignant	RNA-Seq	NEGATIVE	INDIRECT	NA	48hrs post-transfection, Overexpression
ENSG00000101945	SUV39H1	hsa-miR-1343-3p	Homo sapiens	A549	Lung	Cancer/Malignant	RNA-Seq	POSITIVE	INDIRECT	DOWN	48hrs post-transfection, Overexpression
ENSG00000101974	ATP11C	hsa-miR-1343-3p	Homo sapiens	16HBE14O	Bronchus	Normal/Primary	RNA-Seq	POSITIVE	INDIRECT	DOWN	48hrs post-transfection, Overexpression
ENSG00000101974	ATP11C	hsa-miR-1343-3p	Homo sapiens	A549	Lung	Cancer/Malignant	RNA-Seq	NEGATIVE	INDIRECT	NA	48hrs post-transfection, Overexpression
ENSG00000102003	SYP	hsa-miR-1343-3p	Homo sapiens	A549	Lung	Cancer/Malignant	RNA-Seq	NEGATIVE	INDIRECT	NA	48hrs post-transfection, Overexpression
ENSG00000102024	PLS3	hsa-miR-1343-3p	Homo sapiens	293S	Kidney	Embryonic/Fetal	HITS-CLIP	POSITIVE	DIRECT	DOWN	treatment: emetine
ENSG00000102030	NAA10	hsa-miR-1343-3p	Homo sapiens	293S	Kidney	Embryonic/Fetal	HITS-CLIP	POSITIVE	DIRECT	DOWN	treatment:emetine
ENSG00000102048	ASB9	hsa-miR-1343-3p	Homo sapiens	16HBE14O	Bronchus	Normal/Primary	RNA-Seq	NEGATIVE	INDIRECT	NA	48hrs post-transfection, Overexpression
ENSG00000102048	ASB9	hsa-miR-1343-3p	Homo sapiens	A549	Lung	Cancer/Malignant	RNA-Seq	POSITIVE	INDIRECT	DOWN	48hrs post-transfection, Overexpression
ENSG00000102057	KCND1	hsa-miR-1343-3p	Homo sapiens	16HBE14O	Bronchus	Normal/Primary	RNA-Seq	NEGATIVE	INDIRECT	NA	48hrs post-transfection, Overexpression
ENSG00000102081	FMR1	hsa-miR-1343-3p	Homo sapiens	293S	Kidney	Embryonic/Fetal	HITS-CLIP	POSITIVE	DIRECT	DOWN	treatment: arsenite
ENSG00000102241	HTATSF1	hsa-miR-1343-3p	Homo sapiens	A549	Lung	Cancer/Malignant	RNA-Seq	POSITIVE	INDIRECT	DOWN	48hrs post-transfection, Overexpression
ENSG00000102271	KLHL4	hsa-miR-1343-3p	Homo sapiens	A549	Lung	Cancer/Malignant	RNA-Seq	NEGATIVE	INDIRECT	NA	48hrs post-transfection, Overexpression
ENSG00000102384	CENPI	hsa-miR-1343-3p	Homo sapiens	A549	Lung	Cancer/Malignant	RNA-Seq	POSITIVE	INDIRECT	DOWN	48hrs post-transfection, Overexpression
ENSG00000102409	BEX4	hsa-miR-1343-3p	Homo sapiens	A549	Lung	Cancer/Malignant	RNA-Seq	NEGATIVE	INDIRECT	NA	48hrs post-transfection, Overexpression
ENSG00000102452	NALCN	hsa-miR-1343-3p	Homo sapiens	A549	Lung	Cancer/Malignant	RNA-Seq	NEGATIVE	INDIRECT	NA	48hrs post-transfection, Overexpression
ENSG00000102554	KLF5	hsa-miR-1343-3p	Homo sapiens	A549	Lung	Cancer/Malignant	RNA-Seq	POSITIVE	INDIRECT	DOWN	48hrs post-transfection, Overexpression
ENSG00000102572	STK24	hsa-miR-1343-3p	Homo sapiens	16HBE14O	Bronchus	Normal/Primary	RNA-Seq	POSITIVE	INDIRECT	DOWN	48hrs post-transfection, Overexpression
ENSG00000102572	STK24	hsa-miR-1343-3p	Homo sapiens	A549	Lung	Cancer/Malignant	RNA-Seq	NEGATIVE	INDIRECT	NA	48hrs post-transfection, Overexpression
ENSG00000102595	UGGT2	hsa-miR-1343-3p	Homo sapiens	A549	Lung	Cancer/Malignant	RNA-Seq	NEGATIVE	INDIRECT	NA	48hrs post-transfection, Overexpression
ENSG00000102743	SLC25A15	hsa-miR-1343-3p	Homo sapiens	A549	Lung	Cancer/Malignant	RNA-Seq	POSITIVE	INDIRECT	DOWN	48hrs post-transfection, Overexpression
ENSG00000102879	CORO1A	hsa-miR-1343-3p	Homo sapiens	16HBE14O	Bronchus	Normal/Primary	RNA-Seq	NEGATIVE	INDIRECT	NA	48hrs post-transfection, Overexpression
ENSG00000102934	PLLP	hsa-miR-1343-3p	Homo sapiens	A549	Lung	Cancer/Malignant	RNA-Seq	POSITIVE	INDIRECT	DOWN	48hrs post-transfection, Overexpression
ENSG00000102978	POLR2C	hsa-miR-1343-3p	Homo sapiens	A549	Lung	Cancer/Malignant	RNA-Seq	POSITIVE	INDIRECT	DOWN	48hrs post-transfection, Overexpression
ENSG00000103024	NME3	hsa-miR-1343-3p	Homo sapiens	293S	Kidney	Embryonic/Fetal	HITS-CLIP	POSITIVE	DIRECT	DOWN	treatment: arsenite
ENSG00000103042	SLC38A7	hsa-miR-1343-3p	Homo sapiens	A549	Lung	Cancer/Malignant	RNA-Seq	NEGATIVE	INDIRECT	NA	48hrs post-transfection, Overexpression
ENSG00000103089	FA2H	hsa-miR-1343-3p	Homo sapiens	A549	Lung	Cancer/Malignant	RNA-Seq	NEGATIVE	INDIRECT	NA	48hrs post-transfection, Overexpression
ENSG00000103196	CRISPLD2	hsa-miR-1343-3p	Homo sapiens	A549	Lung	Cancer/Malignant	RNA-Seq	NEGATIVE	INDIRECT	NA	48hrs post-transfection, Overexpression
ENSG00000103222	ABCC1	hsa-miR-1343-3p	Homo sapiens	16HBE14O	Bronchus	Normal/Primary	RNA-Seq	POSITIVE	INDIRECT	DOWN	48hrs post-transfection, Overexpression
ENSG00000103222	ABCC1	hsa-miR-1343-3p	Homo sapiens	A549	Lung	Cancer/Malignant	RNA-Seq	NEGATIVE	INDIRECT	NA	48hrs post-transfection, Overexpression
ENSG00000103253	HAGHL	hsa-miR-1343-3p	Homo sapiens	16HBE14O	Bronchus	Normal/Primary	RNA-Seq	POSITIVE	INDIRECT	DOWN	48hrs post-transfection, Overexpression
ENSG00000103253	HAGHL	hsa-miR-1343-3p	Homo sapiens	A549	Lung	Cancer/Malignant	RNA-Seq	POSITIVE	INDIRECT	DOWN	48hrs post-transfection, Overexpression
ENSG00000103257	SLC7A5	hsa-miR-1343-3p	Homo sapiens	16HBE14O	Bronchus	Normal/Primary	RNA-Seq	POSITIVE	INDIRECT	DOWN	48hrs post-transfection, Overexpression
ENSG00000103257	SLC7A5	hsa-miR-1343-3p	Homo sapiens	A549	Lung	Cancer/Malignant	RNA-Seq	NEGATIVE	INDIRECT	NA	48hrs post-transfection, Overexpression
ENSG00000103260	METRN	hsa-miR-1343-3p	Homo sapiens	A549	Lung	Cancer/Malignant	RNA-Seq	NEGATIVE	INDIRECT	NA	48hrs post-transfection, Overexpression
ENSG00000103404	USP31	hsa-miR-1343-3p	Homo sapiens	293S	Kidney	Embryonic/Fetal	HITS-CLIP	POSITIVE	DIRECT	DOWN	treatment: emetine
ENSG00000103404	USP31	hsa-miR-1343-3p	Homo sapiens	16HBE14O	Bronchus	Normal/Primary	RNA-Seq	POSITIVE	INDIRECT	DOWN	48hrs post-transfection, Overexpression
ENSG00000103404	USP31	hsa-miR-1343-3p	Homo sapiens	A549	Lung	Cancer/Malignant	RNA-Seq	NEGATIVE	INDIRECT	NA	48hrs post-transfection, Overexpression
ENSG00000103522	IL21R	hsa-miR-1343-3p	Homo sapiens	A549	Lung	Cancer/Malignant	RNA-Seq	POSITIVE	INDIRECT	DOWN	48hrs post-transfection, Overexpression
ENSG00000103647	CORO2B	hsa-miR-1343-3p	Homo sapiens	16HBE14O	Bronchus	Normal/Primary	RNA-Seq	NEGATIVE	INDIRECT	NA	48hrs post-transfection, Overexpression
ENSG00000103723	AP3B2	hsa-miR-1343-3p	Homo sapiens	A549	Lung	Cancer/Malignant	RNA-Seq	POSITIVE	INDIRECT	DOWN	48hrs post-transfection, Overexpression
ENSG00000103888	CEMIP	hsa-miR-1343-3p	Homo sapiens	16HBE14O	Bronchus	Normal/Primary	RNA-Seq	POSITIVE	INDIRECT	DOWN	48hrs post-transfection, Overexpression
ENSG00000104140	RHOV	hsa-miR-1343-3p	Homo sapiens	A549	Lung	Cancer/Malignant	RNA-Seq	POSITIVE	INDIRECT	DOWN	48hrs post-transfection, Overexpression
ENSG00000104219	ZDHHC2	hsa-miR-1343-3p	Homo sapiens	16HBE14O	Bronchus	Normal/Primary	RNA-Seq	POSITIVE	INDIRECT	DOWN	48hrs post-transfection, Overexpression
ENSG00000104324	CPQ	hsa-miR-1343-3p	Homo sapiens	A549	Lung	Cancer/Malignant	RNA-Seq	POSITIVE	INDIRECT	DOWN	48hrs post-transfection, Overexpression
ENSG00000104327	CALB1	hsa-miR-1343-3p	Homo sapiens	16HBE14O	Bronchus	Normal/Primary	RNA-Seq	POSITIVE	INDIRECT	DOWN	48hrs post-transfection, Overexpression
ENSG00000104332	SFRP1	hsa-miR-1343-3p	Homo sapiens	A549	Lung	Cancer/Malignant	RNA-Seq	POSITIVE	INDIRECT	DOWN	48hrs post-transfection, Overexpression
ENSG00000104361	NIPAL2	hsa-miR-1343-3p	Homo sapiens	16HBE14O	Bronchus	Normal/Primary	RNA-Seq	POSITIVE	INDIRECT	DOWN	48hrs post-transfection, Overexpression
ENSG00000104361	NIPAL2	hsa-miR-1343-3p	Homo sapiens	A549	Lung	Cancer/Malignant	RNA-Seq	POSITIVE	INDIRECT	DOWN	48hrs post-transfection, Overexpression
ENSG00000104368	PLAT	hsa-miR-1343-3p	Homo sapiens	A549	Lung	Cancer/Malignant	RNA-Seq	POSITIVE	INDIRECT	DOWN	48hrs post-transfection, Overexpression
ENSG00000104472	CHRAC1	hsa-miR-1343-3p	Homo sapiens	A549	Lung	Cancer/Malignant	RNA-Seq	NEGATIVE	INDIRECT	NA	48hrs post-transfection, Overexpression
ENSG00000104490	NCALD	hsa-miR-1343-3p	Homo sapiens	A549	Lung	Cancer/Malignant	RNA-Seq	POSITIVE	INDIRECT	DOWN	48hrs post-transfection, Overexpression
ENSG00000104529	EEF1D	hsa-miR-1343-3p	Homo sapiens	293S	Kidney	Embryonic/Fetal	HITS-CLIP	POSITIVE	DIRECT	DOWN	no treatment (control)
ENSG00000104635	SLC39A14	hsa-miR-1343-3p	Homo sapiens	293S	Kidney	Embryonic/Fetal	HITS-CLIP	POSITIVE	DIRECT	DOWN	treatment: emetine
ENSG00000104635	SLC39A14	hsa-miR-1343-3p	Homo sapiens	A549	Lung	Cancer/Malignant	RNA-Seq	POSITIVE	INDIRECT	DOWN	48hrs post-transfection, Overexpression
ENSG00000104738	MCM4	hsa-miR-1343-3p	Homo sapiens	A549	Lung	Cancer/Malignant	RNA-Seq	POSITIVE	INDIRECT	DOWN	48hrs post-transfection, Overexpression
ENSG00000104783	KCNN4	hsa-miR-1343-3p	Homo sapiens	A549	Lung	Cancer/Malignant	RNA-Seq	POSITIVE	INDIRECT	DOWN	48hrs post-transfection, Overexpression
ENSG00000104808	DHDH	hsa-miR-1343-3p	Homo sapiens	A549	Lung	Cancer/Malignant	RNA-Seq	NEGATIVE	INDIRECT	NA	48hrs post-transfection, Overexpression
ENSG00000104812	GYS1	hsa-miR-1343-3p	Homo sapiens	293S	Kidney	Embryonic/Fetal	HITS-CLIP	POSITIVE	DIRECT	DOWN	no treatment (control)
ENSG00000104812	GYS1	hsa-miR-1343-3p	Homo sapiens	A549	Lung	Cancer/Malignant	RNA-Seq	POSITIVE	INDIRECT	DOWN	48hrs post-transfection, Overexpression
ENSG00000104814	MAP4K1	hsa-miR-1343-3p	Homo sapiens	16HBE14O	Bronchus	Normal/Primary	RNA-Seq	POSITIVE	INDIRECT	DOWN	48hrs post-transfection, Overexpression
ENSG00000104833	TUBB4A	hsa-miR-1343-3p	Homo sapiens	A549	Lung	Cancer/Malignant	RNA-Seq	POSITIVE	INDIRECT	DOWN	48hrs post-transfection, Overexpression
ENSG00000104852	SNRNP70	hsa-miR-1343-3p	Homo sapiens	293S	Kidney	Embryonic/Fetal	HITS-CLIP	POSITIVE	DIRECT	DOWN	treatment:hippuristanol
ENSG00000104853	CLPTM1	hsa-miR-1343-3p	Homo sapiens	293S	Kidney	Embryonic/Fetal	HITS-CLIP	POSITIVE	DIRECT	DOWN	treatment:hippuristanol
ENSG00000104863	LIN7B	hsa-miR-1343-3p	Homo sapiens	16HBE14O	Bronchus	Normal/Primary	RNA-Seq	NEGATIVE	INDIRECT	NA	48hrs post-transfection, Overexpression
ENSG00000104863	LIN7B	hsa-miR-1343-3p	Homo sapiens	A549	Lung	Cancer/Malignant	RNA-Seq	POSITIVE	INDIRECT	DOWN	48hrs post-transfection, Overexpression
ENSG00000104884	ERCC2	hsa-miR-1343-3p	Homo sapiens	293S	Kidney	Embryonic/Fetal	HITS-CLIP	POSITIVE	DIRECT	DOWN	no treatment (control)
ENSG00000104915	STX10	hsa-miR-1343-3p	Homo sapiens	A549	Lung	Cancer/Malignant	RNA-Seq	NEGATIVE	INDIRECT	NA	48hrs post-transfection, Overexpression
ENSG00000104936	DMPK	hsa-miR-1343-3p	Homo sapiens	16HBE14O	Bronchus	Normal/Primary	RNA-Seq	NEGATIVE	INDIRECT	NA	48hrs post-transfection, Overexpression
ENSG00000104964	AES	hsa-miR-1343-3p	Homo sapiens	16HBE14O	Bronchus	Normal/Primary	RNA-Seq	POSITIVE	INDIRECT	DOWN	48hrs post-transfection, Overexpression
ENSG00000104964	AES	hsa-miR-1343-3p	Homo sapiens	A549	Lung	Cancer/Malignant	RNA-Seq	NEGATIVE	INDIRECT	NA	48hrs post-transfection, Overexpression
ENSG00000104979	C19orf53	hsa-miR-1343-3p	Homo sapiens	16HBE14O	Bronchus	Normal/Primary	RNA-Seq	POSITIVE	INDIRECT	DOWN	48hrs post-transfection, Overexpression
ENSG00000104979	C19orf53	hsa-miR-1343-3p	Homo sapiens	A549	Lung	Cancer/Malignant	RNA-Seq	NEGATIVE	INDIRECT	NA	48hrs post-transfection, Overexpression
ENSG00000104983	CCDC61	hsa-miR-1343-3p	Homo sapiens	A549	Lung	Cancer/Malignant	RNA-Seq	NEGATIVE	INDIRECT	NA	48hrs post-transfection, Overexpression
ENSG00000105011	ASF1B	hsa-miR-1343-3p	Homo sapiens	293S	Kidney	Embryonic/Fetal	HITS-CLIP	POSITIVE	DIRECT	DOWN	treatment: emetine
ENSG00000105048	TNNT1	hsa-miR-1343-3p	Homo sapiens	A549	Lung	Cancer/Malignant	RNA-Seq	POSITIVE	INDIRECT	DOWN	48hrs post-transfection, Overexpression
ENSG00000105053	VRK3	hsa-miR-1343-3p	Homo sapiens	293S	Kidney	Embryonic/Fetal	HITS-CLIP	POSITIVE	DIRECT	DOWN	no treatment (control)
ENSG00000105053	VRK3	hsa-miR-1343-3p	Homo sapiens	A549	Lung	Cancer/Malignant	RNA-Seq	NEGATIVE	INDIRECT	NA	48hrs post-transfection, Overexpression
ENSG00000105173	CCNE1	hsa-miR-1343-3p	Homo sapiens	A549	Lung	Cancer/Malignant	RNA-Seq	POSITIVE	INDIRECT	DOWN	48hrs post-transfection, Overexpression
ENSG00000105186	ANKRD27	hsa-miR-1343-3p	Homo sapiens	A549	Lung	Cancer/Malignant	RNA-Seq	POSITIVE	INDIRECT	DOWN	48hrs post-transfection, Overexpression
ENSG00000105204	DYRK1B	hsa-miR-1343-3p	Homo sapiens	A549	Lung	Cancer/Malignant	RNA-Seq	NEGATIVE	INDIRECT	NA	48hrs post-transfection, Overexpression
ENSG00000105246	EBI3	hsa-miR-1343-3p	Homo sapiens	16HBE14O	Bronchus	Normal/Primary	RNA-Seq	NEGATIVE	INDIRECT	NA	48hrs post-transfection, Overexpression
ENSG00000105246	EBI3	hsa-miR-1343-3p	Homo sapiens	A549	Lung	Cancer/Malignant	RNA-Seq	POSITIVE	INDIRECT	DOWN	48hrs post-transfection, Overexpression
ENSG00000105258	POLR2I	hsa-miR-1343-3p	Homo sapiens	A549	Lung	Cancer/Malignant	RNA-Seq	NEGATIVE	INDIRECT	NA	48hrs post-transfection, Overexpression
ENSG00000105281	SLC1A5	hsa-miR-1343-3p	Homo sapiens	293S	Kidney	Embryonic/Fetal	HITS-CLIP	POSITIVE	DIRECT	DOWN	no treatment (control)
ENSG00000105287	PRKD2	hsa-miR-1343-3p	Homo sapiens	293S	Kidney	Embryonic/Fetal	HITS-CLIP	POSITIVE	DIRECT	DOWN	no treatment (control)
ENSG00000105289	TJP3	hsa-miR-1343-3p	Homo sapiens	16HBE14O	Bronchus	Normal/Primary	RNA-Seq	NEGATIVE	INDIRECT	NA	48hrs post-transfection, Overexpression
ENSG00000105289	TJP3	hsa-miR-1343-3p	Homo sapiens	A549	Lung	Cancer/Malignant	RNA-Seq	POSITIVE	INDIRECT	DOWN	48hrs post-transfection, Overexpression
ENSG00000105323	HNRNPUL1	hsa-miR-1343-3p	Homo sapiens	A549	Lung	Cancer/Malignant	RNA-Seq	NEGATIVE	INDIRECT	NA	48hrs post-transfection, Overexpression
ENSG00000105339	DENND3	hsa-miR-1343-3p	Homo sapiens	A549	Lung	Cancer/Malignant	RNA-Seq	NEGATIVE	INDIRECT	NA	48hrs post-transfection, Overexpression
ENSG00000105372	RPS19	hsa-miR-1343-3p	Homo sapiens	293S	Kidney	Embryonic/Fetal	HITS-CLIP	POSITIVE	DIRECT	DOWN	no treatment (control)
ENSG00000105376	ICAM5	hsa-miR-1343-3p	Homo sapiens	16HBE14O	Bronchus	Normal/Primary	RNA-Seq	NEGATIVE	INDIRECT	NA	48hrs post-transfection, Overexpression
ENSG00000105409	ATP1A3	hsa-miR-1343-3p	Homo sapiens	16HBE14O	Bronchus	Normal/Primary	RNA-Seq	NEGATIVE	INDIRECT	NA	48hrs post-transfection, Overexpression
ENSG00000105409	ATP1A3	hsa-miR-1343-3p	Homo sapiens	A549	Lung	Cancer/Malignant	RNA-Seq	POSITIVE	INDIRECT	DOWN	48hrs post-transfection, Overexpression
ENSG00000105419	MEIS3	hsa-miR-1343-3p	Homo sapiens	16HBE14O	Bronchus	Normal/Primary	RNA-Seq	NEGATIVE	INDIRECT	NA	48hrs post-transfection, Overexpression
ENSG00000105426	PTPRS	hsa-miR-1343-3p	Homo sapiens	A549	Lung	Cancer/Malignant	RNA-Seq	POSITIVE	INDIRECT	DOWN	48hrs post-transfection, Overexpression
ENSG00000105443	CYTH2	hsa-miR-1343-3p	Homo sapiens	293S	Kidney	Embryonic/Fetal	HITS-CLIP	POSITIVE	DIRECT	DOWN	treatment: arsenite
ENSG00000105464	GRIN2D	hsa-miR-1343-3p	Homo sapiens	16HBE14O	Bronchus	Normal/Primary	RNA-Seq	NEGATIVE	INDIRECT	NA	48hrs post-transfection, Overexpression
ENSG00000105467	SYNGR4	hsa-miR-1343-3p	Homo sapiens	A549	Lung	Cancer/Malignant	RNA-Seq	POSITIVE	INDIRECT	DOWN	48hrs post-transfection, Overexpression
ENSG00000105472	CLEC11A	hsa-miR-1343-3p	Homo sapiens	A549	Lung	Cancer/Malignant	RNA-Seq	NEGATIVE	INDIRECT	NA	48hrs post-transfection, Overexpression
ENSG00000105486	LIG1	hsa-miR-1343-3p	Homo sapiens	293S	Kidney	Embryonic/Fetal	HITS-CLIP	POSITIVE	DIRECT	DOWN	treatment: arsenite
ENSG00000105499	PLA2G4C	hsa-miR-1343-3p	Homo sapiens	A549	Lung	Cancer/Malignant	RNA-Seq	NEGATIVE	INDIRECT	NA	48hrs post-transfection, Overexpression
ENSG00000105514	RAB3D	hsa-miR-1343-3p	Homo sapiens	16HBE14O	Bronchus	Normal/Primary	RNA-Seq	NEGATIVE	INDIRECT	NA	48hrs post-transfection, Overexpression
ENSG00000105514	RAB3D	hsa-miR-1343-3p	Homo sapiens	A549	Lung	Cancer/Malignant	RNA-Seq	POSITIVE	INDIRECT	DOWN	48hrs post-transfection, Overexpression
ENSG00000105523	FAM83E	hsa-miR-1343-3p	Homo sapiens	16HBE14O	Bronchus	Normal/Primary	RNA-Seq	NEGATIVE	INDIRECT	NA	48hrs post-transfection, Overexpression
ENSG00000105523	FAM83E	hsa-miR-1343-3p	Homo sapiens	A549	Lung	Cancer/Malignant	RNA-Seq	POSITIVE	INDIRECT	DOWN	48hrs post-transfection, Overexpression
ENSG00000105559	PLEKHA4	hsa-miR-1343-3p	Homo sapiens	16HBE14O	Bronchus	Normal/Primary	RNA-Seq	NEGATIVE	INDIRECT	NA	48hrs post-transfection, Overexpression
ENSG00000105568	PPP2R1A	hsa-miR-1343-3p	Homo sapiens	293S	Kidney	Embryonic/Fetal	HITS-CLIP	POSITIVE	DIRECT	DOWN	treatment: arsenite
ENSG00000105639	JAK3	hsa-miR-1343-3p	Homo sapiens	A549	Lung	Cancer/Malignant	RNA-Seq	POSITIVE	INDIRECT	DOWN	48hrs post-transfection, Overexpression
ENSG00000105655	ISYNA1	hsa-miR-1343-3p	Homo sapiens	293S	Kidney	Embryonic/Fetal	HITS-CLIP	POSITIVE	DIRECT	DOWN	no treatment (control)
ENSG00000105668	UPK1A	hsa-miR-1343-3p	Homo sapiens	16HBE14O	Bronchus	Normal/Primary	RNA-Seq	NEGATIVE	INDIRECT	NA	48hrs post-transfection, Overexpression
ENSG00000105668	UPK1A	hsa-miR-1343-3p	Homo sapiens	A549	Lung	Cancer/Malignant	RNA-Seq	POSITIVE	INDIRECT	DOWN	48hrs post-transfection, Overexpression
ENSG00000105676	ARMC6	hsa-miR-1343-3p	Homo sapiens	293S	Kidney	Embryonic/Fetal	HITS-CLIP	POSITIVE	DIRECT	DOWN	no treatment (control)
ENSG00000105698	USF2	hsa-miR-1343-3p	Homo sapiens	A549	Lung	Cancer/Malignant	RNA-Seq	NEGATIVE	INDIRECT	NA	48hrs post-transfection, Overexpression
ENSG00000105711	SCN1B	hsa-miR-1343-3p	Homo sapiens	A549	Lung	Cancer/Malignant	RNA-Seq	POSITIVE	INDIRECT	DOWN	48hrs post-transfection, Overexpression
ENSG00000105717	PBX4	hsa-miR-1343-3p	Homo sapiens	A549	Lung	Cancer/Malignant	RNA-Seq	POSITIVE	INDIRECT	DOWN	48hrs post-transfection, Overexpression
ENSG00000105722	ERF	hsa-miR-1343-3p	Homo sapiens	16HBE14O	Bronchus	Normal/Primary	RNA-Seq	POSITIVE	INDIRECT	DOWN	48hrs post-transfection, Overexpression
ENSG00000105722	ERF	hsa-miR-1343-3p	Homo sapiens	A549	Lung	Cancer/Malignant	RNA-Seq	NEGATIVE	INDIRECT	NA	48hrs post-transfection, Overexpression
ENSG00000105723	GSK3A	hsa-miR-1343-3p	Homo sapiens	A549	Lung	Cancer/Malignant	RNA-Seq	POSITIVE	INDIRECT	DOWN	48hrs post-transfection, Overexpression
ENSG00000105767	CADM4	hsa-miR-1343-3p	Homo sapiens	A549	Lung	Cancer/Malignant	RNA-Seq	POSITIVE	INDIRECT	DOWN	48hrs post-transfection, Overexpression
ENSG00000105792	CFAP69	hsa-miR-1343-3p	Homo sapiens	A549	Lung	Cancer/Malignant	RNA-Seq	NEGATIVE	INDIRECT	NA	48hrs post-transfection, Overexpression
ENSG00000105810	CDK6	hsa-miR-1343-3p	Homo sapiens	16HBE14O	Bronchus	Normal/Primary	RNA-Seq	POSITIVE	INDIRECT	DOWN	48hrs post-transfection, Overexpression
ENSG00000105810	CDK6	hsa-miR-1343-3p	Homo sapiens	A549	Lung	Cancer/Malignant	RNA-Seq	NEGATIVE	INDIRECT	NA	48hrs post-transfection, Overexpression
ENSG00000105825	TFPI2	hsa-miR-1343-3p	Homo sapiens	A549	Lung	Cancer/Malignant	RNA-Seq	NEGATIVE	INDIRECT	NA	48hrs post-transfection, Overexpression
ENSG00000105963	ADAP1	hsa-miR-1343-3p	Homo sapiens	A549	Lung	Cancer/Malignant	RNA-Seq	POSITIVE	INDIRECT	DOWN	48hrs post-transfection, Overexpression
ENSG00000105971	CAV2	hsa-miR-1343-3p	Homo sapiens	16HBE14O	Bronchus	Normal/Primary	RNA-Seq	POSITIVE	INDIRECT	DOWN	48hrs post-transfection, Overexpression
ENSG00000105971	CAV2	hsa-miR-1343-3p	Homo sapiens	A549	Lung	Cancer/Malignant	RNA-Seq	NEGATIVE	INDIRECT	NA	48hrs post-transfection, Overexpression
ENSG00000105974	CAV1	hsa-miR-1343-3p	Homo sapiens	A549	Lung	Cancer/Malignant	RNA-Seq	NEGATIVE	INDIRECT	NA	48hrs post-transfection, Overexpression
ENSG00000105976	MET	hsa-miR-1343-3p	Homo sapiens	16HBE14O	Bronchus	Normal/Primary	RNA-Seq	POSITIVE	INDIRECT	DOWN	48hrs post-transfection, Overexpression
ENSG00000106009	BRAT1	hsa-miR-1343-3p	Homo sapiens	293S	Kidney	Embryonic/Fetal	HITS-CLIP	POSITIVE	DIRECT	DOWN	treatment: arsenite
ENSG00000106013	ANKRD7	hsa-miR-1343-3p	Homo sapiens	A549	Lung	Cancer/Malignant	RNA-Seq	NEGATIVE	INDIRECT	NA	48hrs post-transfection, Overexpression
ENSG00000106066	CPVL	hsa-miR-1343-3p	Homo sapiens	A549	Lung	Cancer/Malignant	RNA-Seq	NEGATIVE	INDIRECT	NA	48hrs post-transfection, Overexpression
ENSG00000106078	COBL	hsa-miR-1343-3p	Homo sapiens	A549	Lung	Cancer/Malignant	RNA-Seq	POSITIVE	INDIRECT	DOWN	48hrs post-transfection, Overexpression
ENSG00000106089	STX1A	hsa-miR-1343-3p	Homo sapiens	293S	Kidney	Embryonic/Fetal	HITS-CLIP	POSITIVE	DIRECT	DOWN	no treatment (control)
ENSG00000106327	TFR2	hsa-miR-1343-3p	Homo sapiens	16HBE14O	Bronchus	Normal/Primary	RNA-Seq	NEGATIVE	INDIRECT	NA	48hrs post-transfection, Overexpression
ENSG00000106327	TFR2	hsa-miR-1343-3p	Homo sapiens	A549	Lung	Cancer/Malignant	RNA-Seq	POSITIVE	INDIRECT	DOWN	48hrs post-transfection, Overexpression
ENSG00000106348	IMPDH1	hsa-miR-1343-3p	Homo sapiens	293S	Kidney	Embryonic/Fetal	HITS-CLIP	POSITIVE	DIRECT	DOWN	no treatment (control)
ENSG00000106348	IMPDH1	hsa-miR-1343-3p	Homo sapiens	16HBE14O	Bronchus	Normal/Primary	RNA-Seq	POSITIVE	INDIRECT	DOWN	48hrs post-transfection, Overexpression
ENSG00000106348	IMPDH1	hsa-miR-1343-3p	Homo sapiens	A549	Lung	Cancer/Malignant	RNA-Seq	NEGATIVE	INDIRECT	NA	48hrs post-transfection, Overexpression
ENSG00000106366	SERPINE1	hsa-miR-1343-3p	Homo sapiens	16HBE14O	Bronchus	Normal/Primary	RNA-Seq	POSITIVE	INDIRECT	DOWN	48hrs post-transfection, Overexpression
ENSG00000106366	SERPINE1	hsa-miR-1343-3p	Homo sapiens	A549	Lung	Cancer/Malignant	RNA-Seq	NEGATIVE	INDIRECT	NA	48hrs post-transfection, Overexpression
ENSG00000106524	ANKMY2	hsa-miR-1343-3p	Homo sapiens	A549	Lung	Cancer/Malignant	RNA-Seq	POSITIVE	INDIRECT	DOWN	48hrs post-transfection, Overexpression
ENSG00000106526	ACTR3C	hsa-miR-1343-3p	Homo sapiens	16HBE14O	Bronchus	Normal/Primary	RNA-Seq	NEGATIVE	INDIRECT	NA	48hrs post-transfection, Overexpression
ENSG00000106541	AGR2	hsa-miR-1343-3p	Homo sapiens	16HBE14O	Bronchus	Normal/Primary	RNA-Seq	POSITIVE	INDIRECT	DOWN	48hrs post-transfection, Overexpression
ENSG00000106665	CLIP2	hsa-miR-1343-3p	Homo sapiens	A549	Lung	Cancer/Malignant	RNA-Seq	POSITIVE	INDIRECT	DOWN	48hrs post-transfection, Overexpression
ENSG00000106683	LIMK1	hsa-miR-1343-3p	Homo sapiens	16HBE14O	Bronchus	Normal/Primary	RNA-Seq	POSITIVE	INDIRECT	DOWN	48hrs post-transfection, Overexpression
ENSG00000106683	LIMK1	hsa-miR-1343-3p	Homo sapiens	A549	Lung	Cancer/Malignant	RNA-Seq	NEGATIVE	INDIRECT	NA	48hrs post-transfection, Overexpression
ENSG00000106688	SLC1A1	hsa-miR-1343-3p	Homo sapiens	A549	Lung	Cancer/Malignant	RNA-Seq	POSITIVE	INDIRECT	DOWN	48hrs post-transfection, Overexpression
ENSG00000106771	TMEM245	hsa-miR-1343-3p	Homo sapiens	A549	Lung	Cancer/Malignant	RNA-Seq	NEGATIVE	INDIRECT	NA	48hrs post-transfection, Overexpression
ENSG00000106789	CORO2A	hsa-miR-1343-3p	Homo sapiens	16HBE14O	Bronchus	Normal/Primary	RNA-Seq	NEGATIVE	INDIRECT	NA	48hrs post-transfection, Overexpression
ENSG00000106789	CORO2A	hsa-miR-1343-3p	Homo sapiens	A549	Lung	Cancer/Malignant	RNA-Seq	POSITIVE	INDIRECT	DOWN	48hrs post-transfection, Overexpression
ENSG00000106799	TGFBR1	hsa-miR-1343-3p	Homo sapiens	16HBE14O	Bronchus	Normal/Primary	RNA-Seq	POSITIVE	INDIRECT	DOWN	48hrs post-transfection, Overexpression
ENSG00000106799	TGFBR1	hsa-miR-1343-3p	Homo sapiens	A549	Lung	Cancer/Malignant	RNA-Seq	NEGATIVE	INDIRECT	NA	48hrs post-transfection, Overexpression
ENSG00000106948	AKNA	hsa-miR-1343-3p	Homo sapiens	A549	Lung	Cancer/Malignant	RNA-Seq	NEGATIVE	INDIRECT	NA	48hrs post-transfection, Overexpression
ENSG00000107021	TBC1D13	hsa-miR-1343-3p	Homo sapiens	16HBE14O	Bronchus	Normal/Primary	RNA-Seq	POSITIVE	INDIRECT	DOWN	48hrs post-transfection, Overexpression
ENSG00000107021	TBC1D13	hsa-miR-1343-3p	Homo sapiens	A549	Lung	Cancer/Malignant	RNA-Seq	NEGATIVE	INDIRECT	NA	48hrs post-transfection, Overexpression
ENSG00000107263	RAPGEF1	hsa-miR-1343-3p	Homo sapiens	A549	Lung	Cancer/Malignant	RNA-Seq	NEGATIVE	INDIRECT	NA	48hrs post-transfection, Overexpression
ENSG00000107281	NPDC1	hsa-miR-1343-3p	Homo sapiens	293S	Kidney	Embryonic/Fetal	HITS-CLIP	POSITIVE	DIRECT	DOWN	no treatment (control)
ENSG00000107281	NPDC1	hsa-miR-1343-3p	Homo sapiens	293S	Kidney	Embryonic/Fetal	HITS-CLIP	POSITIVE	DIRECT	DOWN	treatment:emetine
ENSG00000107281	NPDC1	hsa-miR-1343-3p	Homo sapiens	293S	Kidney	Embryonic/Fetal	HITS-CLIP	POSITIVE	DIRECT	DOWN	treatment: emetine
ENSG00000107331	ABCA2	hsa-miR-1343-3p	Homo sapiens	A549	Lung	Cancer/Malignant	RNA-Seq	POSITIVE	INDIRECT	DOWN	48hrs post-transfection, Overexpression
ENSG00000107341	UBE2R2	hsa-miR-1343-3p	Homo sapiens	A549	Lung	Cancer/Malignant	RNA-Seq	POSITIVE	INDIRECT	DOWN	48hrs post-transfection, Overexpression
ENSG00000107518	ATRNL1	hsa-miR-1343-3p	Homo sapiens	16HBE14O	Bronchus	Normal/Primary	RNA-Seq	NEGATIVE	INDIRECT	NA	48hrs post-transfection, Overexpression
ENSG00000107537	PHYH	hsa-miR-1343-3p	Homo sapiens	A549	Lung	Cancer/Malignant	RNA-Seq	NEGATIVE	INDIRECT	NA	48hrs post-transfection, Overexpression
ENSG00000107551	RASSF4	hsa-miR-1343-3p	Homo sapiens	A549	Lung	Cancer/Malignant	RNA-Seq	POSITIVE	INDIRECT	DOWN	48hrs post-transfection, Overexpression
ENSG00000107560	RAB11FIP2	hsa-miR-1343-3p	Homo sapiens	293S	Kidney	Embryonic/Fetal	HITS-CLIP	POSITIVE	DIRECT	DOWN	treatment: emetine
ENSG00000107560	RAB11FIP2	hsa-miR-1343-3p	Homo sapiens	A549	Lung	Cancer/Malignant	RNA-Seq	NEGATIVE	INDIRECT	NA	48hrs post-transfection, Overexpression
ENSG00000107566	ERLIN1	hsa-miR-1343-3p	Homo sapiens	A549	Lung	Cancer/Malignant	RNA-Seq	NEGATIVE	INDIRECT	NA	48hrs post-transfection, Overexpression
ENSG00000107672	NSMCE4A	hsa-miR-1343-3p	Homo sapiens	A549	Lung	Cancer/Malignant	RNA-Seq	POSITIVE	INDIRECT	DOWN	48hrs post-transfection, Overexpression
ENSG00000107719	PALD1	hsa-miR-1343-3p	Homo sapiens	A549	Lung	Cancer/Malignant	RNA-Seq	POSITIVE	INDIRECT	DOWN	48hrs post-transfection, Overexpression
ENSG00000107731	UNC5B	hsa-miR-1343-3p	Homo sapiens	A549	Lung	Cancer/Malignant	RNA-Seq	NEGATIVE	INDIRECT	NA	48hrs post-transfection, Overexpression
ENSG00000107738	C10orf54	hsa-miR-1343-3p	Homo sapiens	A549	Lung	Cancer/Malignant	RNA-Seq	NEGATIVE	INDIRECT	NA	48hrs post-transfection, Overexpression
ENSG00000107798	LIPA	hsa-miR-1343-3p	Homo sapiens	A549	Lung	Cancer/Malignant	RNA-Seq	NEGATIVE	INDIRECT	NA	48hrs post-transfection, Overexpression
ENSG00000107821	KAZALD1	hsa-miR-1343-3p	Homo sapiens	A549	Lung	Cancer/Malignant	RNA-Seq	POSITIVE	INDIRECT	DOWN	48hrs post-transfection, Overexpression
ENSG00000107864	CPEB3	hsa-miR-1343-3p	Homo sapiens	293S	Kidney	Embryonic/Fetal	HITS-CLIP	POSITIVE	DIRECT	DOWN	treatment: emetine
ENSG00000107882	SUFU	hsa-miR-1343-3p	Homo sapiens	A549	Lung	Cancer/Malignant	RNA-Seq	POSITIVE	INDIRECT	DOWN	48hrs post-transfection, Overexpression
ENSG00000107902	LHPP	hsa-miR-1343-3p	Homo sapiens	A549	Lung	Cancer/Malignant	RNA-Seq	POSITIVE	INDIRECT	DOWN	48hrs post-transfection, Overexpression
ENSG00000107984	DKK1	hsa-miR-1343-3p	Homo sapiens	16HBE14O	Bronchus	Normal/Primary	RNA-Seq	POSITIVE	INDIRECT	DOWN	48hrs post-transfection, Overexpression
ENSG00000107984	DKK1	hsa-miR-1343-3p	Homo sapiens	A549	Lung	Cancer/Malignant	RNA-Seq	NEGATIVE	INDIRECT	NA	48hrs post-transfection, Overexpression
ENSG00000108055	SMC3	hsa-miR-1343-3p	Homo sapiens	A549	Lung	Cancer/Malignant	RNA-Seq	NEGATIVE	INDIRECT	NA	48hrs post-transfection, Overexpression
ENSG00000108107	RPL28	hsa-miR-1343-3p	Homo sapiens	293S	Kidney	Embryonic/Fetal	HITS-CLIP	POSITIVE	DIRECT	DOWN	no treatment (control)
ENSG00000108107	RPL28	hsa-miR-1343-3p	Homo sapiens	293S	Kidney	Embryonic/Fetal	HITS-CLIP	POSITIVE	DIRECT	DOWN	treatment:emetine
ENSG00000108256	NUFIP2	hsa-miR-1343-3p	Homo sapiens	293S	Kidney	Embryonic/Fetal	HITS-CLIP	POSITIVE	DIRECT	DOWN	no treatment (control)
ENSG00000108256	NUFIP2	hsa-miR-1343-3p	Homo sapiens	293S	Kidney	Embryonic/Fetal	HITS-CLIP	POSITIVE	DIRECT	DOWN	treatment: arsenite
ENSG00000108256	NUFIP2	hsa-miR-1343-3p	Homo sapiens	293S	Kidney	Embryonic/Fetal	HITS-CLIP	POSITIVE	DIRECT	DOWN	treatment:hippuristanol
ENSG00000108375	RNF43	hsa-miR-1343-3p	Homo sapiens	A549	Lung	Cancer/Malignant	RNA-Seq	POSITIVE	INDIRECT	DOWN	48hrs post-transfection, Overexpression
ENSG00000108379	WNT3	hsa-miR-1343-3p	Homo sapiens	A549	Lung	Cancer/Malignant	RNA-Seq	POSITIVE	INDIRECT	DOWN	48hrs post-transfection, Overexpression
ENSG00000108387	2022-09-04	hsa-miR-1343-3p	Homo sapiens	A549	Lung	Cancer/Malignant	RNA-Seq	POSITIVE	INDIRECT	DOWN	48hrs post-transfection, Overexpression
ENSG00000108448	TRIM16L	hsa-miR-1343-3p	Homo sapiens	A549	Lung	Cancer/Malignant	RNA-Seq	NEGATIVE	INDIRECT	NA	48hrs post-transfection, Overexpression
ENSG00000108523	RNF167	hsa-miR-1343-3p	Homo sapiens	16HBE14O	Bronchus	Normal/Primary	RNA-Seq	NEGATIVE	INDIRECT	NA	48hrs post-transfection, Overexpression
ENSG00000108523	RNF167	hsa-miR-1343-3p	Homo sapiens	A549	Lung	Cancer/Malignant	RNA-Seq	POSITIVE	INDIRECT	DOWN	48hrs post-transfection, Overexpression
ENSG00000108551	RASD1	hsa-miR-1343-3p	Homo sapiens	A549	Lung	Cancer/Malignant	RNA-Seq	POSITIVE	INDIRECT	DOWN	48hrs post-transfection, Overexpression
ENSG00000108599	AKAP10	hsa-miR-1343-3p	Homo sapiens	293S	Kidney	Embryonic/Fetal	HITS-CLIP	POSITIVE	DIRECT	DOWN	treatment: arsenite
ENSG00000108602	ALDH3A1	hsa-miR-1343-3p	Homo sapiens	16HBE14O	Bronchus	Normal/Primary	RNA-Seq	POSITIVE	INDIRECT	DOWN	48hrs post-transfection, Overexpression
ENSG00000108602	ALDH3A1	hsa-miR-1343-3p	Homo sapiens	A549	Lung	Cancer/Malignant	RNA-Seq	POSITIVE	INDIRECT	DOWN	48hrs post-transfection, Overexpression
ENSG00000108622	ICAM2	hsa-miR-1343-3p	Homo sapiens	A549	Lung	Cancer/Malignant	RNA-Seq	NEGATIVE	INDIRECT	NA	48hrs post-transfection, Overexpression
ENSG00000108773	KAT2A	hsa-miR-1343-3p	Homo sapiens	A549	Lung	Cancer/Malignant	RNA-Seq	POSITIVE	INDIRECT	DOWN	48hrs post-transfection, Overexpression
ENSG00000108788	MLX	hsa-miR-1343-3p	Homo sapiens	293S	Kidney	Embryonic/Fetal	HITS-CLIP	POSITIVE	DIRECT	DOWN	no treatment (control)
ENSG00000108821	COL1A1	hsa-miR-1343-3p	Homo sapiens	16HBE14O	Bronchus	Normal/Primary	RNA-Seq	NEGATIVE	INDIRECT	NA	48hrs post-transfection, Overexpression
ENSG00000108830	RND2	hsa-miR-1343-3p	Homo sapiens	A549	Lung	Cancer/Malignant	RNA-Seq	POSITIVE	INDIRECT	DOWN	48hrs post-transfection, Overexpression
ENSG00000108840	HDAC5	hsa-miR-1343-3p	Homo sapiens	A549	Lung	Cancer/Malignant	RNA-Seq	NEGATIVE	INDIRECT	NA	48hrs post-transfection, Overexpression
ENSG00000108854	SMURF2	hsa-miR-1343-3p	Homo sapiens	16HBE14O	Bronchus	Normal/Primary	RNA-Seq	POSITIVE	INDIRECT	DOWN	48hrs post-transfection, Overexpression
ENSG00000108947	EFNB3	hsa-miR-1343-3p	Homo sapiens	16HBE14O	Bronchus	Normal/Primary	RNA-Seq	NEGATIVE	INDIRECT	NA	48hrs post-transfection, Overexpression
ENSG00000108984	MAP2K6	hsa-miR-1343-3p	Homo sapiens	16HBE14O	Bronchus	Normal/Primary	RNA-Seq	NEGATIVE	INDIRECT	NA	48hrs post-transfection, Overexpression
ENSG00000109072	VTN	hsa-miR-1343-3p	Homo sapiens	A549	Lung	Cancer/Malignant	RNA-Seq	POSITIVE	INDIRECT	DOWN	48hrs post-transfection, Overexpression
ENSG00000109079	TNFAIP1	hsa-miR-1343-3p	Homo sapiens	A549	Lung	Cancer/Malignant	RNA-Seq	POSITIVE	INDIRECT	DOWN	48hrs post-transfection, Overexpression
ENSG00000109084	TMEM97	hsa-miR-1343-3p	Homo sapiens	A549	Lung	Cancer/Malignant	RNA-Seq	POSITIVE	INDIRECT	DOWN	48hrs post-transfection, Overexpression
ENSG00000109089	CDR2L	hsa-miR-1343-3p	Homo sapiens	A549	Lung	Cancer/Malignant	RNA-Seq	POSITIVE	INDIRECT	DOWN	48hrs post-transfection, Overexpression
ENSG00000109107	ALDOC	hsa-miR-1343-3p	Homo sapiens	A549	Lung	Cancer/Malignant	RNA-Seq	POSITIVE	INDIRECT	DOWN	48hrs post-transfection, Overexpression
ENSG00000109321	AREG	hsa-miR-1343-3p	Homo sapiens	16HBE14O	Bronchus	Normal/Primary	RNA-Seq	POSITIVE	INDIRECT	DOWN	48hrs post-transfection, Overexpression
ENSG00000109321	AREG	hsa-miR-1343-3p	Homo sapiens	A549	Lung	Cancer/Malignant	RNA-Seq	POSITIVE	INDIRECT	DOWN	48hrs post-transfection, Overexpression
ENSG00000109339	MAPK10	hsa-miR-1343-3p	Homo sapiens	A549	Lung	Cancer/Malignant	RNA-Seq	NEGATIVE	INDIRECT	NA	48hrs post-transfection, Overexpression
ENSG00000109452	INPP4B	hsa-miR-1343-3p	Homo sapiens	A549	Lung	Cancer/Malignant	RNA-Seq	NEGATIVE	INDIRECT	NA	48hrs post-transfection, Overexpression
ENSG00000109466	KLHL2	hsa-miR-1343-3p	Homo sapiens	A549	Lung	Cancer/Malignant	RNA-Seq	NEGATIVE	INDIRECT	NA	48hrs post-transfection, Overexpression
ENSG00000109472	CPE	hsa-miR-1343-3p	Homo sapiens	A549	Lung	Cancer/Malignant	RNA-Seq	POSITIVE	INDIRECT	DOWN	48hrs post-transfection, Overexpression
ENSG00000109572	CLCN3	hsa-miR-1343-3p	Homo sapiens	A549	Lung	Cancer/Malignant	RNA-Seq	NEGATIVE	INDIRECT	NA	48hrs post-transfection, Overexpression
ENSG00000109576	AADAT	hsa-miR-1343-3p	Homo sapiens	A549	Lung	Cancer/Malignant	RNA-Seq	NEGATIVE	INDIRECT	NA	48hrs post-transfection, Overexpression
ENSG00000109674	NEIL3	hsa-miR-1343-3p	Homo sapiens	A549	Lung	Cancer/Malignant	RNA-Seq	POSITIVE	INDIRECT	DOWN	48hrs post-transfection, Overexpression
ENSG00000109685	WHSC1	hsa-miR-1343-3p	Homo sapiens	A549	Lung	Cancer/Malignant	RNA-Seq	NEGATIVE	INDIRECT	NA	48hrs post-transfection, Overexpression
ENSG00000109738	GLRB	hsa-miR-1343-3p	Homo sapiens	A549	Lung	Cancer/Malignant	RNA-Seq	NEGATIVE	INDIRECT	NA	48hrs post-transfection, Overexpression
ENSG00000109762	SNX25	hsa-miR-1343-3p	Homo sapiens	A549	Lung	Cancer/Malignant	RNA-Seq	NEGATIVE	INDIRECT	NA	48hrs post-transfection, Overexpression
ENSG00000109790	KLHL5	hsa-miR-1343-3p	Homo sapiens	A549	Lung	Cancer/Malignant	RNA-Seq	NEGATIVE	INDIRECT	NA	48hrs post-transfection, Overexpression
ENSG00000109814	UGDH	hsa-miR-1343-3p	Homo sapiens	A549	Lung	Cancer/Malignant	RNA-Seq	NEGATIVE	INDIRECT	NA	48hrs post-transfection, Overexpression
ENSG00000109846	CRYAB	hsa-miR-1343-3p	Homo sapiens	16HBE14O	Bronchus	Normal/Primary	RNA-Seq	POSITIVE	INDIRECT	DOWN	48hrs post-transfection, Overexpression
ENSG00000109846	CRYAB	hsa-miR-1343-3p	Homo sapiens	A549	Lung	Cancer/Malignant	RNA-Seq	NEGATIVE	INDIRECT	NA	48hrs post-transfection, Overexpression
ENSG00000110002	VWA5A	hsa-miR-1343-3p	Homo sapiens	16HBE14O	Bronchus	Normal/Primary	RNA-Seq	NEGATIVE	INDIRECT	NA	48hrs post-transfection, Overexpression
ENSG00000110002	VWA5A	hsa-miR-1343-3p	Homo sapiens	A549	Lung	Cancer/Malignant	RNA-Seq	POSITIVE	INDIRECT	DOWN	48hrs post-transfection, Overexpression
ENSG00000110013	SIAE	hsa-miR-1343-3p	Homo sapiens	A549	Lung	Cancer/Malignant	RNA-Seq	POSITIVE	INDIRECT	DOWN	48hrs post-transfection, Overexpression
ENSG00000110025	SNX15	hsa-miR-1343-3p	Homo sapiens	A549	Lung	Cancer/Malignant	RNA-Seq	NEGATIVE	INDIRECT	NA	48hrs post-transfection, Overexpression
ENSG00000110042	DTX4	hsa-miR-1343-3p	Homo sapiens	A549	Lung	Cancer/Malignant	RNA-Seq	POSITIVE	INDIRECT	DOWN	48hrs post-transfection, Overexpression
ENSG00000110076	NRXN2	hsa-miR-1343-3p	Homo sapiens	A549	Lung	Cancer/Malignant	RNA-Seq	POSITIVE	INDIRECT	DOWN	48hrs post-transfection, Overexpression
ENSG00000110318	KIAA1377	hsa-miR-1343-3p	Homo sapiens	16HBE14O	Bronchus	Normal/Primary	RNA-Seq	NEGATIVE	INDIRECT	NA	48hrs post-transfection, Overexpression
ENSG00000110328	GALNT18	hsa-miR-1343-3p	Homo sapiens	A549	Lung	Cancer/Malignant	RNA-Seq	POSITIVE	INDIRECT	DOWN	48hrs post-transfection, Overexpression
ENSG00000110400	PVRL1	hsa-miR-1343-3p	Homo sapiens	293S	Kidney	Embryonic/Fetal	HITS-CLIP	POSITIVE	DIRECT	DOWN	no treatment (control)
ENSG00000110427	KIAA1549L	hsa-miR-1343-3p	Homo sapiens	293S	Kidney	Embryonic/Fetal	HITS-CLIP	POSITIVE	DIRECT	DOWN	no treatment (control)
ENSG00000110723	EXPH5	hsa-miR-1343-3p	Homo sapiens	16HBE14O	Bronchus	Normal/Primary	RNA-Seq	POSITIVE	INDIRECT	DOWN	48hrs post-transfection, Overexpression
ENSG00000110811	LEPREL2	hsa-miR-1343-3p	Homo sapiens	A549	Lung	Cancer/Malignant	RNA-Seq	POSITIVE	INDIRECT	DOWN	48hrs post-transfection, Overexpression
ENSG00000110852	CLEC2B	hsa-miR-1343-3p	Homo sapiens	A549	Lung	Cancer/Malignant	RNA-Seq	NEGATIVE	INDIRECT	NA	48hrs post-transfection, Overexpression
ENSG00000110880	CORO1C	hsa-miR-1343-3p	Homo sapiens	A549	Lung	Cancer/Malignant	RNA-Seq	NEGATIVE	INDIRECT	NA	48hrs post-transfection, Overexpression
ENSG00000110881	ASIC1	hsa-miR-1343-3p	Homo sapiens	A549	Lung	Cancer/Malignant	RNA-Seq	POSITIVE	INDIRECT	DOWN	48hrs post-transfection, Overexpression
ENSG00000110888	CAPRIN2	hsa-miR-1343-3p	Homo sapiens	293S	Kidney	Embryonic/Fetal	HITS-CLIP	POSITIVE	DIRECT	DOWN	treatment: emetine
ENSG00000110921	MVK	hsa-miR-1343-3p	Homo sapiens	A549	Lung	Cancer/Malignant	RNA-Seq	POSITIVE	INDIRECT	DOWN	48hrs post-transfection, Overexpression
ENSG00000110987	BCL7A	hsa-miR-1343-3p	Homo sapiens	A549	Lung	Cancer/Malignant	RNA-Seq	NEGATIVE	INDIRECT	NA	48hrs post-transfection, Overexpression
ENSG00000111110	PPM1H	hsa-miR-1343-3p	Homo sapiens	A549	Lung	Cancer/Malignant	RNA-Seq	NEGATIVE	INDIRECT	NA	48hrs post-transfection, Overexpression
ENSG00000111181	SLC6A12	hsa-miR-1343-3p	Homo sapiens	A549	Lung	Cancer/Malignant	RNA-Seq	POSITIVE	INDIRECT	DOWN	48hrs post-transfection, Overexpression
ENSG00000111266	DUSP16	hsa-miR-1343-3p	Homo sapiens	A549	Lung	Cancer/Malignant	RNA-Seq	POSITIVE	INDIRECT	DOWN	48hrs post-transfection, Overexpression
ENSG00000111269	CREBL2	hsa-miR-1343-3p	Homo sapiens	293S	Kidney	Embryonic/Fetal	HITS-CLIP	POSITIVE	DIRECT	DOWN	treatment:hippuristanol
ENSG00000111269	CREBL2	hsa-miR-1343-3p	Homo sapiens	293S	Kidney	Embryonic/Fetal	HITS-CLIP	POSITIVE	DIRECT	DOWN	treatment: emetine
ENSG00000111275	ALDH2	hsa-miR-1343-3p	Homo sapiens	A549	Lung	Cancer/Malignant	RNA-Seq	POSITIVE	INDIRECT	DOWN	48hrs post-transfection, Overexpression
ENSG00000111276	CDKN1B	hsa-miR-1343-3p	Homo sapiens	A549	Lung	Cancer/Malignant	RNA-Seq	POSITIVE	INDIRECT	DOWN	48hrs post-transfection, Overexpression
ENSG00000111331	OAS3	hsa-miR-1343-3p	Homo sapiens	A549	Lung	Cancer/Malignant	RNA-Seq	POSITIVE	INDIRECT	DOWN	48hrs post-transfection, Overexpression
ENSG00000111339	ART4	hsa-miR-1343-3p	Homo sapiens	16HBE14O	Bronchus	Normal/Primary	RNA-Seq	POSITIVE	INDIRECT	DOWN	48hrs post-transfection, Overexpression
ENSG00000111344	RASAL1	hsa-miR-1343-3p	Homo sapiens	A549	Lung	Cancer/Malignant	RNA-Seq	POSITIVE	INDIRECT	DOWN	48hrs post-transfection, Overexpression
ENSG00000111452	GPR133	hsa-miR-1343-3p	Homo sapiens	A549	Lung	Cancer/Malignant	RNA-Seq	POSITIVE	INDIRECT	DOWN	48hrs post-transfection, Overexpression
ENSG00000111540	RAB5B	hsa-miR-1343-3p	Homo sapiens	16HBE14O	Bronchus	Normal/Primary	RNA-Seq	POSITIVE	INDIRECT	DOWN	48hrs post-transfection, Overexpression
ENSG00000111540	RAB5B	hsa-miR-1343-3p	Homo sapiens	A549	Lung	Cancer/Malignant	RNA-Seq	NEGATIVE	INDIRECT	NA	48hrs post-transfection, Overexpression
ENSG00000111605	CPSF6	hsa-miR-1343-3p	Homo sapiens	293S	Kidney	Embryonic/Fetal	HITS-CLIP	POSITIVE	DIRECT	DOWN	no treatment (control)
ENSG00000111644	ACRBP	hsa-miR-1343-3p	Homo sapiens	A549	Lung	Cancer/Malignant	RNA-Seq	NEGATIVE	INDIRECT	NA	48hrs post-transfection, Overexpression
ENSG00000111664	GNB3	hsa-miR-1343-3p	Homo sapiens	A549	Lung	Cancer/Malignant	RNA-Seq	POSITIVE	INDIRECT	DOWN	48hrs post-transfection, Overexpression
ENSG00000111676	ATN1	hsa-miR-1343-3p	Homo sapiens	293S	Kidney	Embryonic/Fetal	HITS-CLIP	POSITIVE	DIRECT	DOWN	no treatment (control)
ENSG00000111679	PTPN6	hsa-miR-1343-3p	Homo sapiens	A549	Lung	Cancer/Malignant	RNA-Seq	POSITIVE	INDIRECT	DOWN	48hrs post-transfection, Overexpression
ENSG00000111684	LPCAT3	hsa-miR-1343-3p	Homo sapiens	A549	Lung	Cancer/Malignant	RNA-Seq	NEGATIVE	INDIRECT	NA	48hrs post-transfection, Overexpression
ENSG00000111726	CMAS	hsa-miR-1343-3p	Homo sapiens	16HBE14O	Bronchus	Normal/Primary	RNA-Seq	NEGATIVE	INDIRECT	NA	48hrs post-transfection, Overexpression
ENSG00000111726	CMAS	hsa-miR-1343-3p	Homo sapiens	A549	Lung	Cancer/Malignant	RNA-Seq	POSITIVE	INDIRECT	DOWN	48hrs post-transfection, Overexpression
ENSG00000111737	RAB35	hsa-miR-1343-3p	Homo sapiens	A549	Lung	Cancer/Malignant	RNA-Seq	POSITIVE	INDIRECT	DOWN	48hrs post-transfection, Overexpression
ENSG00000111799	COL12A1	hsa-miR-1343-3p	Homo sapiens	A549	Lung	Cancer/Malignant	RNA-Seq	NEGATIVE	INDIRECT	NA	48hrs post-transfection, Overexpression
ENSG00000111816	FRK	hsa-miR-1343-3p	Homo sapiens	16HBE14O	Bronchus	Normal/Primary	RNA-Seq	NEGATIVE	INDIRECT	NA	48hrs post-transfection, Overexpression
ENSG00000111832	RWDD1	hsa-miR-1343-3p	Homo sapiens	A549	Lung	Cancer/Malignant	RNA-Seq	NEGATIVE	INDIRECT	NA	48hrs post-transfection, Overexpression
ENSG00000111859	NEDD9	hsa-miR-1343-3p	Homo sapiens	16HBE14O	Bronchus	Normal/Primary	RNA-Seq	POSITIVE	INDIRECT	DOWN	48hrs post-transfection, Overexpression
ENSG00000111885	MAN1A1	hsa-miR-1343-3p	Homo sapiens	293S	Kidney	Embryonic/Fetal	HITS-CLIP	POSITIVE	DIRECT	DOWN	no treatment (control)
ENSG00000111912	NCOA7	hsa-miR-1343-3p	Homo sapiens	A549	Lung	Cancer/Malignant	RNA-Seq	POSITIVE	INDIRECT	DOWN	48hrs post-transfection, Overexpression
ENSG00000111962	UST	hsa-miR-1343-3p	Homo sapiens	A549	Lung	Cancer/Malignant	RNA-Seq	NEGATIVE	INDIRECT	NA	48hrs post-transfection, Overexpression
ENSG00000112031	MTRF1L	hsa-miR-1343-3p	Homo sapiens	16HBE14O	Bronchus	Normal/Primary	RNA-Seq	POSITIVE	INDIRECT	DOWN	48hrs post-transfection, Overexpression
ENSG00000112031	MTRF1L	hsa-miR-1343-3p	Homo sapiens	A549	Lung	Cancer/Malignant	RNA-Seq	NEGATIVE	INDIRECT	NA	48hrs post-transfection, Overexpression
ENSG00000112078	KCTD20	hsa-miR-1343-3p	Homo sapiens	16HBE14O	Bronchus	Normal/Primary	RNA-Seq	POSITIVE	INDIRECT	DOWN	48hrs post-transfection, Overexpression
ENSG00000112078	KCTD20	hsa-miR-1343-3p	Homo sapiens	A549	Lung	Cancer/Malignant	RNA-Seq	NEGATIVE	INDIRECT	NA	48hrs post-transfection, Overexpression
ENSG00000112130	RNF8	hsa-miR-1343-3p	Homo sapiens	293S	Kidney	Embryonic/Fetal	HITS-CLIP	POSITIVE	DIRECT	DOWN	treatment:emetine
ENSG00000112149	CD83	hsa-miR-1343-3p	Homo sapiens	16HBE14O	Bronchus	Normal/Primary	RNA-Seq	NEGATIVE	INDIRECT	NA	48hrs post-transfection, Overexpression
ENSG00000112149	CD83	hsa-miR-1343-3p	Homo sapiens	A549	Lung	Cancer/Malignant	RNA-Seq	POSITIVE	INDIRECT	DOWN	48hrs post-transfection, Overexpression
ENSG00000112183	RBM24	hsa-miR-1343-3p	Homo sapiens	16HBE14O	Bronchus	Normal/Primary	RNA-Seq	POSITIVE	INDIRECT	DOWN	48hrs post-transfection, Overexpression
ENSG00000112238	PRDM13	hsa-miR-1343-3p	Homo sapiens	A549	Lung	Cancer/Malignant	RNA-Seq	NEGATIVE	INDIRECT	NA	48hrs post-transfection, Overexpression
ENSG00000112245	PTP4A1	hsa-miR-1343-3p	Homo sapiens	A549	Lung	Cancer/Malignant	RNA-Seq	NEGATIVE	INDIRECT	NA	48hrs post-transfection, Overexpression
ENSG00000112290	WASF1	hsa-miR-1343-3p	Homo sapiens	A549	Lung	Cancer/Malignant	RNA-Seq	POSITIVE	INDIRECT	DOWN	48hrs post-transfection, Overexpression
ENSG00000112294	ALDH5A1	hsa-miR-1343-3p	Homo sapiens	A549	Lung	Cancer/Malignant	RNA-Seq	POSITIVE	INDIRECT	DOWN	48hrs post-transfection, Overexpression
ENSG00000112304	ACOT13	hsa-miR-1343-3p	Homo sapiens	A549	Lung	Cancer/Malignant	RNA-Seq	NEGATIVE	INDIRECT	NA	48hrs post-transfection, Overexpression
ENSG00000112312	GMNN	hsa-miR-1343-3p	Homo sapiens	293S	Kidney	Embryonic/Fetal	HITS-CLIP	POSITIVE	DIRECT	DOWN	treatment: arsenite
ENSG00000112320	SOBP	hsa-miR-1343-3p	Homo sapiens	A549	Lung	Cancer/Malignant	RNA-Seq	NEGATIVE	INDIRECT	NA	48hrs post-transfection, Overexpression
ENSG00000112333	NR2E1	hsa-miR-1343-3p	Homo sapiens	16HBE14O	Bronchus	Normal/Primary	RNA-Seq	NEGATIVE	INDIRECT	NA	48hrs post-transfection, Overexpression
ENSG00000112378	PERP	hsa-miR-1343-3p	Homo sapiens	A549	Lung	Cancer/Malignant	RNA-Seq	NEGATIVE	INDIRECT	NA	48hrs post-transfection, Overexpression
ENSG00000112394	SLC16A10	hsa-miR-1343-3p	Homo sapiens	A549	Lung	Cancer/Malignant	RNA-Seq	NEGATIVE	INDIRECT	NA	48hrs post-transfection, Overexpression
ENSG00000112474	HSD17B8	hsa-miR-1343-3p	Homo sapiens	A549	Lung	Cancer/Malignant	RNA-Seq	NEGATIVE	INDIRECT	NA	48hrs post-transfection, Overexpression
ENSG00000112576	CCND3	hsa-miR-1343-3p	Homo sapiens	A549	Lung	Cancer/Malignant	RNA-Seq	POSITIVE	INDIRECT	DOWN	48hrs post-transfection, Overexpression
ENSG00000112599	GUCA1B	hsa-miR-1343-3p	Homo sapiens	16HBE14O	Bronchus	Normal/Primary	RNA-Seq	POSITIVE	INDIRECT	DOWN	48hrs post-transfection, Overexpression
ENSG00000112685	EXOC2	hsa-miR-1343-3p	Homo sapiens	16HBE14O	Bronchus	Normal/Primary	RNA-Seq	POSITIVE	INDIRECT	DOWN	48hrs post-transfection, Overexpression
ENSG00000112685	EXOC2	hsa-miR-1343-3p	Homo sapiens	A549	Lung	Cancer/Malignant	RNA-Seq	NEGATIVE	INDIRECT	NA	48hrs post-transfection, Overexpression
ENSG00000112796	ENPP5	hsa-miR-1343-3p	Homo sapiens	16HBE14O	Bronchus	Normal/Primary	RNA-Seq	NEGATIVE	INDIRECT	NA	48hrs post-transfection, Overexpression
ENSG00000112852	PCDHB2	hsa-miR-1343-3p	Homo sapiens	A549	Lung	Cancer/Malignant	RNA-Seq	NEGATIVE	INDIRECT	NA	48hrs post-transfection, Overexpression
ENSG00000112972	HMGCS1	hsa-miR-1343-3p	Homo sapiens	A549	Lung	Cancer/Malignant	RNA-Seq	POSITIVE	INDIRECT	DOWN	48hrs post-transfection, Overexpression
ENSG00000112983	BRD8	hsa-miR-1343-3p	Homo sapiens	293S	Kidney	Embryonic/Fetal	HITS-CLIP	POSITIVE	DIRECT	DOWN	no treatment (control)
ENSG00000113013	HSPA9	hsa-miR-1343-3p	Homo sapiens	293S	Kidney	Embryonic/Fetal	HITS-CLIP	POSITIVE	DIRECT	DOWN	treatment: emetine
ENSG00000113140	SPARC	hsa-miR-1343-3p	Homo sapiens	A549	Lung	Cancer/Malignant	RNA-Seq	NEGATIVE	INDIRECT	NA	48hrs post-transfection, Overexpression
ENSG00000113196	HAND1	hsa-miR-1343-3p	Homo sapiens	16HBE14O	Bronchus	Normal/Primary	RNA-Seq	NEGATIVE	INDIRECT	NA	48hrs post-transfection, Overexpression
ENSG00000113209	PCDHB5	hsa-miR-1343-3p	Homo sapiens	A549	Lung	Cancer/Malignant	RNA-Seq	NEGATIVE	INDIRECT	NA	48hrs post-transfection, Overexpression
ENSG00000113211	PCDHB6	hsa-miR-1343-3p	Homo sapiens	A549	Lung	Cancer/Malignant	RNA-Seq	NEGATIVE	INDIRECT	NA	48hrs post-transfection, Overexpression
ENSG00000113273	ARSB	hsa-miR-1343-3p	Homo sapiens	A549	Lung	Cancer/Malignant	RNA-Seq	NEGATIVE	INDIRECT	NA	48hrs post-transfection, Overexpression
ENSG00000113328	CCNG1	hsa-miR-1343-3p	Homo sapiens	A549	Lung	Cancer/Malignant	RNA-Seq	NEGATIVE	INDIRECT	NA	48hrs post-transfection, Overexpression
ENSG00000113360	DROSHA	hsa-miR-1343-3p	Homo sapiens	293S	Kidney	Embryonic/Fetal	HITS-CLIP	POSITIVE	DIRECT	DOWN	treatment:hippuristanol
ENSG00000113532	ST8SIA4	hsa-miR-1343-3p	Homo sapiens	A549	Lung	Cancer/Malignant	RNA-Seq	NEGATIVE	INDIRECT	NA	48hrs post-transfection, Overexpression
ENSG00000113552	GNPDA1	hsa-miR-1343-3p	Homo sapiens	A549	Lung	Cancer/Malignant	RNA-Seq	NEGATIVE	INDIRECT	NA	48hrs post-transfection, Overexpression
ENSG00000113594	LIFR	hsa-miR-1343-3p	Homo sapiens	293S	Kidney	Embryonic/Fetal	HITS-CLIP	POSITIVE	DIRECT	DOWN	no treatment (control)
ENSG00000113615	SEC24A	hsa-miR-1343-3p	Homo sapiens	A549	Lung	Cancer/Malignant	RNA-Seq	POSITIVE	INDIRECT	DOWN	48hrs post-transfection, Overexpression
ENSG00000113638	TTC33	hsa-miR-1343-3p	Homo sapiens	A549	Lung	Cancer/Malignant	RNA-Seq	NEGATIVE	INDIRECT	NA	48hrs post-transfection, Overexpression
ENSG00000113648	H2AFY	hsa-miR-1343-3p	Homo sapiens	A549	Lung	Cancer/Malignant	RNA-Seq	NEGATIVE	INDIRECT	NA	48hrs post-transfection, Overexpression
ENSG00000113739	STC2	hsa-miR-1343-3p	Homo sapiens	293S	Kidney	Embryonic/Fetal	HITS-CLIP	POSITIVE	DIRECT	DOWN	treatment: arsenite
ENSG00000113749	HRH2	hsa-miR-1343-3p	Homo sapiens	A549	Lung	Cancer/Malignant	RNA-Seq	POSITIVE	INDIRECT	DOWN	48hrs post-transfection, Overexpression
ENSG00000113763	UNC5A	hsa-miR-1343-3p	Homo sapiens	16HBE14O	Bronchus	Normal/Primary	RNA-Seq	NEGATIVE	INDIRECT	NA	48hrs post-transfection, Overexpression
ENSG00000113810	SMC4	hsa-miR-1343-3p	Homo sapiens	293S	Kidney	Embryonic/Fetal	HITS-CLIP	POSITIVE	DIRECT	DOWN	no treatment (control)
ENSG00000113924	HGD	hsa-miR-1343-3p	Homo sapiens	A549	Lung	Cancer/Malignant	RNA-Seq	POSITIVE	INDIRECT	DOWN	48hrs post-transfection, Overexpression
ENSG00000114019	AMOTL2	hsa-miR-1343-3p	Homo sapiens	16HBE14O	Bronchus	Normal/Primary	RNA-Seq	POSITIVE	INDIRECT	DOWN	48hrs post-transfection, Overexpression
ENSG00000114019	AMOTL2	hsa-miR-1343-3p	Homo sapiens	A549	Lung	Cancer/Malignant	RNA-Seq	NEGATIVE	INDIRECT	NA	48hrs post-transfection, Overexpression
ENSG00000114023	FAM162A	hsa-miR-1343-3p	Homo sapiens	293S	Kidney	Embryonic/Fetal	HITS-CLIP	POSITIVE	DIRECT	DOWN	no treatment (control)
ENSG00000114166	KAT2B	hsa-miR-1343-3p	Homo sapiens	A549	Lung	Cancer/Malignant	RNA-Seq	NEGATIVE	INDIRECT	NA	48hrs post-transfection, Overexpression
ENSG00000114268	PFKFB4	hsa-miR-1343-3p	Homo sapiens	16HBE14O	Bronchus	Normal/Primary	RNA-Seq	NEGATIVE	INDIRECT	NA	48hrs post-transfection, Overexpression
ENSG00000114315	HES1	hsa-miR-1343-3p	Homo sapiens	A549	Lung	Cancer/Malignant	RNA-Seq	POSITIVE	INDIRECT	DOWN	48hrs post-transfection, Overexpression
ENSG00000114378	HYAL1	hsa-miR-1343-3p	Homo sapiens	A549	Lung	Cancer/Malignant	RNA-Seq	POSITIVE	INDIRECT	DOWN	48hrs post-transfection, Overexpression
ENSG00000114446	IFT57	hsa-miR-1343-3p	Homo sapiens	A549	Lung	Cancer/Malignant	RNA-Seq	NEGATIVE	INDIRECT	NA	48hrs post-transfection, Overexpression
ENSG00000114541	FRMD4B	hsa-miR-1343-3p	Homo sapiens	A549	Lung	Cancer/Malignant	RNA-Seq	POSITIVE	INDIRECT	DOWN	48hrs post-transfection, Overexpression
ENSG00000114631	PODXL2	hsa-miR-1343-3p	Homo sapiens	A549	Lung	Cancer/Malignant	RNA-Seq	POSITIVE	INDIRECT	DOWN	48hrs post-transfection, Overexpression
ENSG00000114648	KLHL18	hsa-miR-1343-3p	Homo sapiens	293S	Kidney	Embryonic/Fetal	HITS-CLIP	POSITIVE	DIRECT	DOWN	no treatment (control)
ENSG00000114648	KLHL18	hsa-miR-1343-3p	Homo sapiens	293S	Kidney	Embryonic/Fetal	HITS-CLIP	POSITIVE	DIRECT	DOWN	treatment: emetine
ENSG00000114698	PLSCR4	hsa-miR-1343-3p	Homo sapiens	A549	Lung	Cancer/Malignant	RNA-Seq	POSITIVE	INDIRECT	DOWN	48hrs post-transfection, Overexpression
ENSG00000114735	HEMK1	hsa-miR-1343-3p	Homo sapiens	293S	Kidney	Embryonic/Fetal	HITS-CLIP	POSITIVE	DIRECT	DOWN	treatment:emetine
ENSG00000114812	VIPR1	hsa-miR-1343-3p	Homo sapiens	16HBE14O	Bronchus	Normal/Primary	RNA-Seq	NEGATIVE	INDIRECT	NA	48hrs post-transfection, Overexpression
ENSG00000114812	VIPR1	hsa-miR-1343-3p	Homo sapiens	A549	Lung	Cancer/Malignant	RNA-Seq	POSITIVE	INDIRECT	DOWN	48hrs post-transfection, Overexpression
ENSG00000114841	DNAH1	hsa-miR-1343-3p	Homo sapiens	A549	Lung	Cancer/Malignant	RNA-Seq	POSITIVE	INDIRECT	DOWN	48hrs post-transfection, Overexpression
ENSG00000114853	ZBTB47	hsa-miR-1343-3p	Homo sapiens	293S	Kidney	Embryonic/Fetal	HITS-CLIP	POSITIVE	DIRECT	DOWN	no treatment (control)
ENSG00000114867	EIF4G1	hsa-miR-1343-3p	Homo sapiens	293S	Kidney	Embryonic/Fetal	HITS-CLIP	POSITIVE	DIRECT	DOWN	treatment: arsenite
ENSG00000114923	SLC4A3	hsa-miR-1343-3p	Homo sapiens	A549	Lung	Cancer/Malignant	RNA-Seq	POSITIVE	INDIRECT	DOWN	48hrs post-transfection, Overexpression
ENSG00000114948	ADAM23	hsa-miR-1343-3p	Homo sapiens	A549	Lung	Cancer/Malignant	RNA-Seq	POSITIVE	INDIRECT	DOWN	48hrs post-transfection, Overexpression
ENSG00000114982	KANSL3	hsa-miR-1343-3p	Homo sapiens	A549	Lung	Cancer/Malignant	RNA-Seq	NEGATIVE	INDIRECT	NA	48hrs post-transfection, Overexpression
ENSG00000114993	RTKN	hsa-miR-1343-3p	Homo sapiens	A549	Lung	Cancer/Malignant	RNA-Seq	POSITIVE	INDIRECT	DOWN	48hrs post-transfection, Overexpression
ENSG00000115008	IL1A	hsa-miR-1343-3p	Homo sapiens	16HBE14O	Bronchus	Normal/Primary	RNA-Seq	POSITIVE	INDIRECT	DOWN	48hrs post-transfection, Overexpression
ENSG00000115008	IL1A	hsa-miR-1343-3p	Homo sapiens	A549	Lung	Cancer/Malignant	RNA-Seq	POSITIVE	INDIRECT	DOWN	48hrs post-transfection, Overexpression
ENSG00000115009	CCL20	hsa-miR-1343-3p	Homo sapiens	16HBE14O	Bronchus	Normal/Primary	RNA-Seq	POSITIVE	INDIRECT	DOWN	48hrs post-transfection, Overexpression
ENSG00000115042	FAHD2A	hsa-miR-1343-3p	Homo sapiens	A549	Lung	Cancer/Malignant	RNA-Seq	NEGATIVE	INDIRECT	NA	48hrs post-transfection, Overexpression
ENSG00000115107	STEAP3	hsa-miR-1343-3p	Homo sapiens	16HBE14O	Bronchus	Normal/Primary	RNA-Seq	NEGATIVE	INDIRECT	NA	48hrs post-transfection, Overexpression
ENSG00000115112	TFCP2L1	hsa-miR-1343-3p	Homo sapiens	A549	Lung	Cancer/Malignant	RNA-Seq	POSITIVE	INDIRECT	DOWN	48hrs post-transfection, Overexpression
ENSG00000115194	SLC30A3	hsa-miR-1343-3p	Homo sapiens	293S	Kidney	Embryonic/Fetal	HITS-CLIP	POSITIVE	DIRECT	DOWN	no treatment (control)
ENSG00000115194	SLC30A3	hsa-miR-1343-3p	Homo sapiens	16HBE14O	Bronchus	Normal/Primary	RNA-Seq	NEGATIVE	INDIRECT	NA	48hrs post-transfection, Overexpression
ENSG00000115194	SLC30A3	hsa-miR-1343-3p	Homo sapiens	A549	Lung	Cancer/Malignant	RNA-Seq	POSITIVE	INDIRECT	DOWN	48hrs post-transfection, Overexpression
ENSG00000115216	NRBP1	hsa-miR-1343-3p	Homo sapiens	16HBE14O	Bronchus	Normal/Primary	RNA-Seq	NEGATIVE	INDIRECT	NA	48hrs post-transfection, Overexpression
ENSG00000115216	NRBP1	hsa-miR-1343-3p	Homo sapiens	A549	Lung	Cancer/Malignant	RNA-Seq	POSITIVE	INDIRECT	DOWN	48hrs post-transfection, Overexpression
ENSG00000115221	ITGB6	hsa-miR-1343-3p	Homo sapiens	A549	Lung	Cancer/Malignant	RNA-Seq	NEGATIVE	INDIRECT	NA	48hrs post-transfection, Overexpression
ENSG00000115226	FNDC4	hsa-miR-1343-3p	Homo sapiens	A549	Lung	Cancer/Malignant	RNA-Seq	POSITIVE	INDIRECT	DOWN	48hrs post-transfection, Overexpression
ENSG00000115232	ITGA4	hsa-miR-1343-3p	Homo sapiens	A549	Lung	Cancer/Malignant	RNA-Seq	NEGATIVE	INDIRECT	NA	48hrs post-transfection, Overexpression
ENSG00000115239	GPR75-ASB3	hsa-miR-1343-3p	Homo sapiens	A549	Lung	Cancer/Malignant	RNA-Seq	POSITIVE	INDIRECT	DOWN	48hrs post-transfection, Overexpression
ENSG00000115306	SPTBN1	hsa-miR-1343-3p	Homo sapiens	293S	Kidney	Embryonic/Fetal	HITS-CLIP	POSITIVE	DIRECT	DOWN	no treatment (control)
ENSG00000115380	EFEMP1	hsa-miR-1343-3p	Homo sapiens	A549	Lung	Cancer/Malignant	RNA-Seq	NEGATIVE	INDIRECT	NA	48hrs post-transfection, Overexpression
ENSG00000115425	PECR	hsa-miR-1343-3p	Homo sapiens	A549	Lung	Cancer/Malignant	RNA-Seq	NEGATIVE	INDIRECT	NA	48hrs post-transfection, Overexpression
ENSG00000115446	UNC50	hsa-miR-1343-3p	Homo sapiens	A549	Lung	Cancer/Malignant	RNA-Seq	POSITIVE	INDIRECT	DOWN	48hrs post-transfection, Overexpression
ENSG00000115539	PDCL3	hsa-miR-1343-3p	Homo sapiens	A549	Lung	Cancer/Malignant	RNA-Seq	POSITIVE	INDIRECT	DOWN	48hrs post-transfection, Overexpression
ENSG00000115604	IL18R1	hsa-miR-1343-3p	Homo sapiens	A549	Lung	Cancer/Malignant	RNA-Seq	POSITIVE	INDIRECT	DOWN	48hrs post-transfection, Overexpression
ENSG00000115616	SLC9A2	hsa-miR-1343-3p	Homo sapiens	16HBE14O	Bronchus	Normal/Primary	RNA-Seq	POSITIVE	INDIRECT	DOWN	48hrs post-transfection, Overexpression
ENSG00000115677	HDLBP	hsa-miR-1343-3p	Homo sapiens	293S	Kidney	Embryonic/Fetal	HITS-CLIP	POSITIVE	DIRECT	DOWN	no treatment (control)
ENSG00000115718	PROC	hsa-miR-1343-3p	Homo sapiens	16HBE14O	Bronchus	Normal/Primary	RNA-Seq	NEGATIVE	INDIRECT	NA	48hrs post-transfection, Overexpression
ENSG00000115738	ID2	hsa-miR-1343-3p	Homo sapiens	A549	Lung	Cancer/Malignant	RNA-Seq	NEGATIVE	INDIRECT	NA	48hrs post-transfection, Overexpression
ENSG00000115756	HPCAL1	hsa-miR-1343-3p	Homo sapiens	A549	Lung	Cancer/Malignant	RNA-Seq	POSITIVE	INDIRECT	DOWN	48hrs post-transfection, Overexpression
ENSG00000115884	SDC1	hsa-miR-1343-3p	Homo sapiens	A549	Lung	Cancer/Malignant	RNA-Seq	POSITIVE	INDIRECT	DOWN	48hrs post-transfection, Overexpression
ENSG00000115904	SOS1	hsa-miR-1343-3p	Homo sapiens	293S	Kidney	Embryonic/Fetal	HITS-CLIP	POSITIVE	DIRECT	DOWN	no treatment (control)
ENSG00000115919	KYNU	hsa-miR-1343-3p	Homo sapiens	16HBE14O	Bronchus	Normal/Primary	RNA-Seq	POSITIVE	INDIRECT	DOWN	48hrs post-transfection, Overexpression
ENSG00000115935	WIPF1	hsa-miR-1343-3p	Homo sapiens	A549	Lung	Cancer/Malignant	RNA-Seq	NEGATIVE	INDIRECT	NA	48hrs post-transfection, Overexpression
ENSG00000115993	TRAK2	hsa-miR-1343-3p	Homo sapiens	A549	Lung	Cancer/Malignant	RNA-Seq	NEGATIVE	INDIRECT	NA	48hrs post-transfection, Overexpression
ENSG00000116016	EPAS1	hsa-miR-1343-3p	Homo sapiens	16HBE14O	Bronchus	Normal/Primary	RNA-Seq	POSITIVE	INDIRECT	DOWN	48hrs post-transfection, Overexpression
ENSG00000116035	VAX2	hsa-miR-1343-3p	Homo sapiens	A549	Lung	Cancer/Malignant	RNA-Seq	NEGATIVE	INDIRECT	NA	48hrs post-transfection, Overexpression
ENSG00000116062	MSH6	hsa-miR-1343-3p	Homo sapiens	293S	Kidney	Embryonic/Fetal	HITS-CLIP	POSITIVE	DIRECT	DOWN	treatment: arsenite
ENSG00000116096	SPR	hsa-miR-1343-3p	Homo sapiens	A549	Lung	Cancer/Malignant	RNA-Seq	NEGATIVE	INDIRECT	NA	48hrs post-transfection, Overexpression
ENSG00000116128	BCL9	hsa-miR-1343-3p	Homo sapiens	A549	Lung	Cancer/Malignant	RNA-Seq	NEGATIVE	INDIRECT	NA	48hrs post-transfection, Overexpression
ENSG00000116133	DHCR24	hsa-miR-1343-3p	Homo sapiens	A549	Lung	Cancer/Malignant	RNA-Seq	POSITIVE	INDIRECT	DOWN	48hrs post-transfection, Overexpression
ENSG00000116171	SCP2	hsa-miR-1343-3p	Homo sapiens	A549	Lung	Cancer/Malignant	RNA-Seq	POSITIVE	INDIRECT	DOWN	48hrs post-transfection, Overexpression
ENSG00000116396	KCNC4	hsa-miR-1343-3p	Homo sapiens	A549	Lung	Cancer/Malignant	RNA-Seq	POSITIVE	INDIRECT	DOWN	48hrs post-transfection, Overexpression
ENSG00000116406	EDEM3	hsa-miR-1343-3p	Homo sapiens	A549	Lung	Cancer/Malignant	RNA-Seq	POSITIVE	INDIRECT	DOWN	48hrs post-transfection, Overexpression
ENSG00000116525	TRIM62	hsa-miR-1343-3p	Homo sapiens	A549	Lung	Cancer/Malignant	RNA-Seq	NEGATIVE	INDIRECT	NA	48hrs post-transfection, Overexpression
ENSG00000116649	SRM	hsa-miR-1343-3p	Homo sapiens	16HBE14O	Bronchus	Normal/Primary	RNA-Seq	POSITIVE	INDIRECT	DOWN	48hrs post-transfection, Overexpression
ENSG00000116649	SRM	hsa-miR-1343-3p	Homo sapiens	A549	Lung	Cancer/Malignant	RNA-Seq	NEGATIVE	INDIRECT	NA	48hrs post-transfection, Overexpression
ENSG00000116661	FBXO2	hsa-miR-1343-3p	Homo sapiens	A549	Lung	Cancer/Malignant	RNA-Seq	POSITIVE	INDIRECT	DOWN	48hrs post-transfection, Overexpression
ENSG00000116678	LEPR	hsa-miR-1343-3p	Homo sapiens	A549	Lung	Cancer/Malignant	RNA-Seq	POSITIVE	INDIRECT	DOWN	48hrs post-transfection, Overexpression
ENSG00000116685	KIAA2013	hsa-miR-1343-3p	Homo sapiens	293S	Kidney	Embryonic/Fetal	HITS-CLIP	POSITIVE	DIRECT	DOWN	treatment: emetine
ENSG00000116685	KIAA2013	hsa-miR-1343-3p	Homo sapiens	A549	Lung	Cancer/Malignant	RNA-Seq	NEGATIVE	INDIRECT	NA	48hrs post-transfection, Overexpression
ENSG00000116704	SLC35D1	hsa-miR-1343-3p	Homo sapiens	293S	Kidney	Embryonic/Fetal	HITS-CLIP	POSITIVE	DIRECT	DOWN	treatment: emetine
ENSG00000116704	SLC35D1	hsa-miR-1343-3p	Homo sapiens	A549	Lung	Cancer/Malignant	RNA-Seq	POSITIVE	INDIRECT	DOWN	48hrs post-transfection, Overexpression
ENSG00000116711	PLA2G4A	hsa-miR-1343-3p	Homo sapiens	A549	Lung	Cancer/Malignant	RNA-Seq	POSITIVE	INDIRECT	DOWN	48hrs post-transfection, Overexpression
ENSG00000116717	GADD45A	hsa-miR-1343-3p	Homo sapiens	16HBE14O	Bronchus	Normal/Primary	RNA-Seq	POSITIVE	INDIRECT	DOWN	48hrs post-transfection, Overexpression
ENSG00000116750	UCHL5	hsa-miR-1343-3p	Homo sapiens	A549	Lung	Cancer/Malignant	RNA-Seq	POSITIVE	INDIRECT	DOWN	48hrs post-transfection, Overexpression
ENSG00000116761	CTH	hsa-miR-1343-3p	Homo sapiens	A549	Lung	Cancer/Malignant	RNA-Seq	POSITIVE	INDIRECT	DOWN	48hrs post-transfection, Overexpression
ENSG00000116771	AGMAT	hsa-miR-1343-3p	Homo sapiens	A549	Lung	Cancer/Malignant	RNA-Seq	POSITIVE	INDIRECT	DOWN	48hrs post-transfection, Overexpression
ENSG00000116852	KIF21B	hsa-miR-1343-3p	Homo sapiens	A549	Lung	Cancer/Malignant	RNA-Seq	POSITIVE	INDIRECT	DOWN	48hrs post-transfection, Overexpression
ENSG00000116883	RP11-268J15.5	hsa-miR-1343-3p	Homo sapiens	293S	Kidney	Embryonic/Fetal	HITS-CLIP	POSITIVE	DIRECT	DOWN	no treatment (control)
ENSG00000116885	OSCP1	hsa-miR-1343-3p	Homo sapiens	A549	Lung	Cancer/Malignant	RNA-Seq	NEGATIVE	INDIRECT	NA	48hrs post-transfection, Overexpression
ENSG00000116954	RRAGC	hsa-miR-1343-3p	Homo sapiens	16HBE14O	Bronchus	Normal/Primary	RNA-Seq	NEGATIVE	INDIRECT	NA	48hrs post-transfection, Overexpression
ENSG00000116954	RRAGC	hsa-miR-1343-3p	Homo sapiens	A549	Lung	Cancer/Malignant	RNA-Seq	POSITIVE	INDIRECT	DOWN	48hrs post-transfection, Overexpression
ENSG00000116962	NID1	hsa-miR-1343-3p	Homo sapiens	16HBE14O	Bronchus	Normal/Primary	RNA-Seq	NEGATIVE	INDIRECT	NA	48hrs post-transfection, Overexpression
ENSG00000116962	NID1	hsa-miR-1343-3p	Homo sapiens	A549	Lung	Cancer/Malignant	RNA-Seq	POSITIVE	INDIRECT	DOWN	48hrs post-transfection, Overexpression
ENSG00000116983	HPCAL4	hsa-miR-1343-3p	Homo sapiens	16HBE14O	Bronchus	Normal/Primary	RNA-Seq	NEGATIVE	INDIRECT	NA	48hrs post-transfection, Overexpression
ENSG00000116991	SIPA1L2	hsa-miR-1343-3p	Homo sapiens	A549	Lung	Cancer/Malignant	RNA-Seq	POSITIVE	INDIRECT	DOWN	48hrs post-transfection, Overexpression
ENSG00000117016	RIMS3	hsa-miR-1343-3p	Homo sapiens	16HBE14O	Bronchus	Normal/Primary	RNA-Seq	NEGATIVE	INDIRECT	NA	48hrs post-transfection, Overexpression
ENSG00000117115	PADI2	hsa-miR-1343-3p	Homo sapiens	A549	Lung	Cancer/Malignant	RNA-Seq	NEGATIVE	INDIRECT	NA	48hrs post-transfection, Overexpression
ENSG00000117143	UAP1	hsa-miR-1343-3p	Homo sapiens	A549	Lung	Cancer/Malignant	RNA-Seq	NEGATIVE	INDIRECT	NA	48hrs post-transfection, Overexpression
ENSG00000117148	ACTL8	hsa-miR-1343-3p	Homo sapiens	A549	Lung	Cancer/Malignant	RNA-Seq	POSITIVE	INDIRECT	DOWN	48hrs post-transfection, Overexpression
ENSG00000117155	SSX2IP	hsa-miR-1343-3p	Homo sapiens	A549	Lung	Cancer/Malignant	RNA-Seq	NEGATIVE	INDIRECT	NA	48hrs post-transfection, Overexpression
ENSG00000117226	GBP3	hsa-miR-1343-3p	Homo sapiens	16HBE14O	Bronchus	Normal/Primary	RNA-Seq	NEGATIVE	INDIRECT	NA	48hrs post-transfection, Overexpression
ENSG00000117226	GBP3	hsa-miR-1343-3p	Homo sapiens	A549	Lung	Cancer/Malignant	RNA-Seq	POSITIVE	INDIRECT	DOWN	48hrs post-transfection, Overexpression
ENSG00000117228	GBP1	hsa-miR-1343-3p	Homo sapiens	16HBE14O	Bronchus	Normal/Primary	RNA-Seq	NEGATIVE	INDIRECT	NA	48hrs post-transfection, Overexpression
ENSG00000117266	CDK18	hsa-miR-1343-3p	Homo sapiens	16HBE14O	Bronchus	Normal/Primary	RNA-Seq	NEGATIVE	INDIRECT	NA	48hrs post-transfection, Overexpression
ENSG00000117394	SLC2A1	hsa-miR-1343-3p	Homo sapiens	16HBE14O	Bronchus	Normal/Primary	RNA-Seq	POSITIVE	INDIRECT	DOWN	48hrs post-transfection, Overexpression
ENSG00000117394	SLC2A1	hsa-miR-1343-3p	Homo sapiens	A549	Lung	Cancer/Malignant	RNA-Seq	NEGATIVE	INDIRECT	NA	48hrs post-transfection, Overexpression
ENSG00000117480	FAAH	hsa-miR-1343-3p	Homo sapiens	A549	Lung	Cancer/Malignant	RNA-Seq	POSITIVE	INDIRECT	DOWN	48hrs post-transfection, Overexpression
ENSG00000117525	F3	hsa-miR-1343-3p	Homo sapiens	A549	Lung	Cancer/Malignant	RNA-Seq	NEGATIVE	INDIRECT	NA	48hrs post-transfection, Overexpression
ENSG00000117595	IRF6	hsa-miR-1343-3p	Homo sapiens	A549	Lung	Cancer/Malignant	RNA-Seq	NEGATIVE	INDIRECT	NA	48hrs post-transfection, Overexpression
ENSG00000117682	DHDDS	hsa-miR-1343-3p	Homo sapiens	293S	Kidney	Embryonic/Fetal	HITS-CLIP	POSITIVE	DIRECT	DOWN	treatment:emetine
ENSG00000117691	NENF	hsa-miR-1343-3p	Homo sapiens	A549	Lung	Cancer/Malignant	RNA-Seq	NEGATIVE	INDIRECT	NA	48hrs post-transfection, Overexpression
ENSG00000118004	COLEC11	hsa-miR-1343-3p	Homo sapiens	A549	Lung	Cancer/Malignant	RNA-Seq	POSITIVE	INDIRECT	DOWN	48hrs post-transfection, Overexpression
ENSG00000118181	RPS25	hsa-miR-1343-3p	Homo sapiens	A549	Lung	Cancer/Malignant	RNA-Seq	POSITIVE	INDIRECT	DOWN	48hrs post-transfection, Overexpression
ENSG00000118197	DDX59	hsa-miR-1343-3p	Homo sapiens	A549	Lung	Cancer/Malignant	RNA-Seq	POSITIVE	INDIRECT	DOWN	48hrs post-transfection, Overexpression
ENSG00000118200	CAMSAP2	hsa-miR-1343-3p	Homo sapiens	A549	Lung	Cancer/Malignant	RNA-Seq	NEGATIVE	INDIRECT	NA	48hrs post-transfection, Overexpression
ENSG00000118242	MREG	hsa-miR-1343-3p	Homo sapiens	A549	Lung	Cancer/Malignant	RNA-Seq	POSITIVE	INDIRECT	DOWN	48hrs post-transfection, Overexpression
ENSG00000118407	FILIP1	hsa-miR-1343-3p	Homo sapiens	A549	Lung	Cancer/Malignant	RNA-Seq	POSITIVE	INDIRECT	DOWN	48hrs post-transfection, Overexpression
ENSG00000118420	UBE3D	hsa-miR-1343-3p	Homo sapiens	A549	Lung	Cancer/Malignant	RNA-Seq	NEGATIVE	INDIRECT	NA	48hrs post-transfection, Overexpression
ENSG00000118503	TNFAIP3	hsa-miR-1343-3p	Homo sapiens	A549	Lung	Cancer/Malignant	RNA-Seq	POSITIVE	INDIRECT	DOWN	48hrs post-transfection, Overexpression
ENSG00000118508	RAB32	hsa-miR-1343-3p	Homo sapiens	A549	Lung	Cancer/Malignant	RNA-Seq	NEGATIVE	INDIRECT	NA	48hrs post-transfection, Overexpression
ENSG00000118515	SGK1	hsa-miR-1343-3p	Homo sapiens	16HBE14O	Bronchus	Normal/Primary	RNA-Seq	POSITIVE	INDIRECT	DOWN	48hrs post-transfection, Overexpression
ENSG00000118515	SGK1	hsa-miR-1343-3p	Homo sapiens	A549	Lung	Cancer/Malignant	RNA-Seq	POSITIVE	INDIRECT	DOWN	48hrs post-transfection, Overexpression
ENSG00000118596	SLC16A7	hsa-miR-1343-3p	Homo sapiens	A549	Lung	Cancer/Malignant	RNA-Seq	NEGATIVE	INDIRECT	NA	48hrs post-transfection, Overexpression
ENSG00000118655	DCLRE1B	hsa-miR-1343-3p	Homo sapiens	A549	Lung	Cancer/Malignant	RNA-Seq	POSITIVE	INDIRECT	DOWN	48hrs post-transfection, Overexpression
ENSG00000118873	RAB3GAP2	hsa-miR-1343-3p	Homo sapiens	293S	Kidney	Embryonic/Fetal	HITS-CLIP	POSITIVE	DIRECT	DOWN	no treatment (control)
ENSG00000118960	HS1BP3	hsa-miR-1343-3p	Homo sapiens	A549	Lung	Cancer/Malignant	RNA-Seq	NEGATIVE	INDIRECT	NA	48hrs post-transfection, Overexpression
ENSG00000118997	DNAH7	hsa-miR-1343-3p	Homo sapiens	A549	Lung	Cancer/Malignant	RNA-Seq	NEGATIVE	INDIRECT	NA	48hrs post-transfection, Overexpression
ENSG00000119121	TRPM6	hsa-miR-1343-3p	Homo sapiens	A549	Lung	Cancer/Malignant	RNA-Seq	NEGATIVE	INDIRECT	NA	48hrs post-transfection, Overexpression
ENSG00000119125	GDA	hsa-miR-1343-3p	Homo sapiens	A549	Lung	Cancer/Malignant	RNA-Seq	POSITIVE	INDIRECT	DOWN	48hrs post-transfection, Overexpression
ENSG00000119227	PIGZ	hsa-miR-1343-3p	Homo sapiens	16HBE14O	Bronchus	Normal/Primary	RNA-Seq	NEGATIVE	INDIRECT	NA	48hrs post-transfection, Overexpression
ENSG00000119333	WDR34	hsa-miR-1343-3p	Homo sapiens	A549	Lung	Cancer/Malignant	RNA-Seq	NEGATIVE	INDIRECT	NA	48hrs post-transfection, Overexpression
ENSG00000119397	CNTRL	hsa-miR-1343-3p	Homo sapiens	293S	Kidney	Embryonic/Fetal	HITS-CLIP	POSITIVE	DIRECT	DOWN	no treatment (control)
ENSG00000119547	ONECUT2	hsa-miR-1343-3p	Homo sapiens	16HBE14O	Bronchus	Normal/Primary	RNA-Seq	NEGATIVE	INDIRECT	NA	48hrs post-transfection, Overexpression
ENSG00000119547	ONECUT2	hsa-miR-1343-3p	Homo sapiens	A549	Lung	Cancer/Malignant	RNA-Seq	POSITIVE	INDIRECT	DOWN	48hrs post-transfection, Overexpression
ENSG00000119559	C19orf25	hsa-miR-1343-3p	Homo sapiens	293S	Kidney	Embryonic/Fetal	HITS-CLIP	POSITIVE	DIRECT	DOWN	treatment:emetine
ENSG00000119559	C19orf25	hsa-miR-1343-3p	Homo sapiens	A549	Lung	Cancer/Malignant	RNA-Seq	NEGATIVE	INDIRECT	NA	48hrs post-transfection, Overexpression
ENSG00000119630	PGF	hsa-miR-1343-3p	Homo sapiens	16HBE14O	Bronchus	Normal/Primary	RNA-Seq	NEGATIVE	INDIRECT	NA	48hrs post-transfection, Overexpression
ENSG00000119650	IFT43	hsa-miR-1343-3p	Homo sapiens	A549	Lung	Cancer/Malignant	RNA-Seq	NEGATIVE	INDIRECT	NA	48hrs post-transfection, Overexpression
ENSG00000119681	LTBP2	hsa-miR-1343-3p	Homo sapiens	A549	Lung	Cancer/Malignant	RNA-Seq	POSITIVE	INDIRECT	DOWN	48hrs post-transfection, Overexpression
ENSG00000119771	KLHL29	hsa-miR-1343-3p	Homo sapiens	A549	Lung	Cancer/Malignant	RNA-Seq	NEGATIVE	INDIRECT	NA	48hrs post-transfection, Overexpression
ENSG00000119787	ATL2	hsa-miR-1343-3p	Homo sapiens	293S	Kidney	Embryonic/Fetal	HITS-CLIP	POSITIVE	DIRECT	DOWN	no treatment (control)
ENSG00000119801	YPEL5	hsa-miR-1343-3p	Homo sapiens	A549	Lung	Cancer/Malignant	RNA-Seq	NEGATIVE	INDIRECT	NA	48hrs post-transfection, Overexpression
ENSG00000119929	CUTC	hsa-miR-1343-3p	Homo sapiens	A549	Lung	Cancer/Malignant	RNA-Seq	POSITIVE	INDIRECT	DOWN	48hrs post-transfection, Overexpression
ENSG00000120057	SFRP5	hsa-miR-1343-3p	Homo sapiens	A549	Lung	Cancer/Malignant	RNA-Seq	POSITIVE	INDIRECT	DOWN	48hrs post-transfection, Overexpression
ENSG00000120068	HOXB8	hsa-miR-1343-3p	Homo sapiens	293S	Kidney	Embryonic/Fetal	HITS-CLIP	POSITIVE	DIRECT	DOWN	no treatment (control)
ENSG00000120129	DUSP1	hsa-miR-1343-3p	Homo sapiens	16HBE14O	Bronchus	Normal/Primary	RNA-Seq	POSITIVE	INDIRECT	DOWN	48hrs post-transfection, Overexpression
ENSG00000120149	MSX2	hsa-miR-1343-3p	Homo sapiens	A549	Lung	Cancer/Malignant	RNA-Seq	POSITIVE	INDIRECT	DOWN	48hrs post-transfection, Overexpression
ENSG00000120162	MOB3B	hsa-miR-1343-3p	Homo sapiens	16HBE14O	Bronchus	Normal/Primary	RNA-Seq	POSITIVE	INDIRECT	DOWN	48hrs post-transfection, Overexpression
ENSG00000120211	INSL4	hsa-miR-1343-3p	Homo sapiens	A549	Lung	Cancer/Malignant	RNA-Seq	NEGATIVE	INDIRECT	NA	48hrs post-transfection, Overexpression
ENSG00000120334	CENPL	hsa-miR-1343-3p	Homo sapiens	A549	Lung	Cancer/Malignant	RNA-Seq	POSITIVE	INDIRECT	DOWN	48hrs post-transfection, Overexpression
ENSG00000120685	PROSER1	hsa-miR-1343-3p	Homo sapiens	A549	Lung	Cancer/Malignant	RNA-Seq	NEGATIVE	INDIRECT	NA	48hrs post-transfection, Overexpression
ENSG00000120696	KBTBD7	hsa-miR-1343-3p	Homo sapiens	A549	Lung	Cancer/Malignant	RNA-Seq	POSITIVE	INDIRECT	DOWN	48hrs post-transfection, Overexpression
ENSG00000120708	TGFBI	hsa-miR-1343-3p	Homo sapiens	16HBE14O	Bronchus	Normal/Primary	RNA-Seq	POSITIVE	INDIRECT	DOWN	48hrs post-transfection, Overexpression
ENSG00000120708	TGFBI	hsa-miR-1343-3p	Homo sapiens	A549	Lung	Cancer/Malignant	RNA-Seq	NEGATIVE	INDIRECT	NA	48hrs post-transfection, Overexpression
ENSG00000120784	ZFP30	hsa-miR-1343-3p	Homo sapiens	A549	Lung	Cancer/Malignant	RNA-Seq	POSITIVE	INDIRECT	DOWN	48hrs post-transfection, Overexpression
ENSG00000120992	LYPLA1	hsa-miR-1343-3p	Homo sapiens	16HBE14O	Bronchus	Normal/Primary	RNA-Seq	POSITIVE	INDIRECT	DOWN	48hrs post-transfection, Overexpression
ENSG00000120992	LYPLA1	hsa-miR-1343-3p	Homo sapiens	A549	Lung	Cancer/Malignant	RNA-Seq	NEGATIVE	INDIRECT	NA	48hrs post-transfection, Overexpression
ENSG00000121211	MND1	hsa-miR-1343-3p	Homo sapiens	A549	Lung	Cancer/Malignant	RNA-Seq	POSITIVE	INDIRECT	DOWN	48hrs post-transfection, Overexpression
ENSG00000121297	TSHZ3	hsa-miR-1343-3p	Homo sapiens	293S	Kidney	Embryonic/Fetal	HITS-CLIP	POSITIVE	DIRECT	DOWN	no treatment (control)
ENSG00000121406	ZNF549	hsa-miR-1343-3p	Homo sapiens	A549	Lung	Cancer/Malignant	RNA-Seq	POSITIVE	INDIRECT	DOWN	48hrs post-transfection, Overexpression
ENSG00000121413	ZSCAN18	hsa-miR-1343-3p	Homo sapiens	A549	Lung	Cancer/Malignant	RNA-Seq	POSITIVE	INDIRECT	DOWN	48hrs post-transfection, Overexpression
ENSG00000121417	ZNF211	hsa-miR-1343-3p	Homo sapiens	A549	Lung	Cancer/Malignant	RNA-Seq	POSITIVE	INDIRECT	DOWN	48hrs post-transfection, Overexpression
ENSG00000121481	RNF2	hsa-miR-1343-3p	Homo sapiens	16HBE14O	Bronchus	Normal/Primary	RNA-Seq	POSITIVE	INDIRECT	DOWN	48hrs post-transfection, Overexpression
ENSG00000121481	RNF2	hsa-miR-1343-3p	Homo sapiens	A549	Lung	Cancer/Malignant	RNA-Seq	NEGATIVE	INDIRECT	NA	48hrs post-transfection, Overexpression
ENSG00000121552	CSTA	hsa-miR-1343-3p	Homo sapiens	16HBE14O	Bronchus	Normal/Primary	RNA-Seq	POSITIVE	INDIRECT	DOWN	48hrs post-transfection, Overexpression
ENSG00000121552	CSTA	hsa-miR-1343-3p	Homo sapiens	A549	Lung	Cancer/Malignant	RNA-Seq	NEGATIVE	INDIRECT	NA	48hrs post-transfection, Overexpression
ENSG00000121644	DESI2	hsa-miR-1343-3p	Homo sapiens	16HBE14O	Bronchus	Normal/Primary	RNA-Seq	POSITIVE	INDIRECT	DOWN	48hrs post-transfection, Overexpression
ENSG00000121644	DESI2	hsa-miR-1343-3p	Homo sapiens	A549	Lung	Cancer/Malignant	RNA-Seq	NEGATIVE	INDIRECT	NA	48hrs post-transfection, Overexpression
ENSG00000121716	PILRB	hsa-miR-1343-3p	Homo sapiens	293S	Kidney	Embryonic/Fetal	HITS-CLIP	POSITIVE	DIRECT	DOWN	treatment:hippuristanol
ENSG00000121716	PILRB	hsa-miR-1343-3p	Homo sapiens	293S	Kidney	Embryonic/Fetal	HITS-CLIP	POSITIVE	DIRECT	DOWN	no treatment (control)
ENSG00000121774	KHDRBS1	hsa-miR-1343-3p	Homo sapiens	16HBE14O	Bronchus	Normal/Primary	RNA-Seq	POSITIVE	INDIRECT	DOWN	48hrs post-transfection, Overexpression
ENSG00000121774	KHDRBS1	hsa-miR-1343-3p	Homo sapiens	A549	Lung	Cancer/Malignant	RNA-Seq	NEGATIVE	INDIRECT	NA	48hrs post-transfection, Overexpression
ENSG00000121895	TMEM156	hsa-miR-1343-3p	Homo sapiens	A549	Lung	Cancer/Malignant	RNA-Seq	NEGATIVE	INDIRECT	NA	48hrs post-transfection, Overexpression
ENSG00000121903	ZSCAN20	hsa-miR-1343-3p	Homo sapiens	293S	Kidney	Embryonic/Fetal	HITS-CLIP	POSITIVE	DIRECT	DOWN	treatment: emetine
ENSG00000122034	GTF3A	hsa-miR-1343-3p	Homo sapiens	A549	Lung	Cancer/Malignant	RNA-Seq	NEGATIVE	INDIRECT	NA	48hrs post-transfection, Overexpression
ENSG00000122042	UBL3	hsa-miR-1343-3p	Homo sapiens	A549	Lung	Cancer/Malignant	RNA-Seq	NEGATIVE	INDIRECT	NA	48hrs post-transfection, Overexpression
ENSG00000122068	FYTTD1	hsa-miR-1343-3p	Homo sapiens	A549	Lung	Cancer/Malignant	RNA-Seq	NEGATIVE	INDIRECT	NA	48hrs post-transfection, Overexpression
ENSG00000122203	KIAA1191	hsa-miR-1343-3p	Homo sapiens	A549	Lung	Cancer/Malignant	RNA-Seq	NEGATIVE	INDIRECT	NA	48hrs post-transfection, Overexpression
ENSG00000122566	HNRNPA2B1	hsa-miR-1343-3p	Homo sapiens	293S	Kidney	Embryonic/Fetal	HITS-CLIP	POSITIVE	DIRECT	DOWN	no treatment (control)
ENSG00000122566	HNRNPA2B1	hsa-miR-1343-3p	Homo sapiens	293S	Kidney	Embryonic/Fetal	HITS-CLIP	POSITIVE	DIRECT	DOWN	treatment: arsenite
ENSG00000122574	WIPF3	hsa-miR-1343-3p	Homo sapiens	16HBE14O	Bronchus	Normal/Primary	RNA-Seq	NEGATIVE	INDIRECT	NA	48hrs post-transfection, Overexpression
ENSG00000122574	WIPF3	hsa-miR-1343-3p	Homo sapiens	A549	Lung	Cancer/Malignant	RNA-Seq	POSITIVE	INDIRECT	DOWN	48hrs post-transfection, Overexpression
ENSG00000122592	HOXA7	hsa-miR-1343-3p	Homo sapiens	16HBE14O	Bronchus	Normal/Primary	RNA-Seq	POSITIVE	INDIRECT	DOWN	48hrs post-transfection, Overexpression
ENSG00000122592	HOXA7	hsa-miR-1343-3p	Homo sapiens	A549	Lung	Cancer/Malignant	RNA-Seq	NEGATIVE	INDIRECT	NA	48hrs post-transfection, Overexpression
ENSG00000122641	INHBA	hsa-miR-1343-3p	Homo sapiens	16HBE14O	Bronchus	Normal/Primary	RNA-Seq	POSITIVE	INDIRECT	DOWN	48hrs post-transfection, Overexpression
ENSG00000122644	ARL4A	hsa-miR-1343-3p	Homo sapiens	16HBE14O	Bronchus	Normal/Primary	RNA-Seq	POSITIVE	INDIRECT	DOWN	48hrs post-transfection, Overexpression
ENSG00000122691	TWIST1	hsa-miR-1343-3p	Homo sapiens	A549	Lung	Cancer/Malignant	RNA-Seq	POSITIVE	INDIRECT	DOWN	48hrs post-transfection, Overexpression
ENSG00000122694	GLIPR2	hsa-miR-1343-3p	Homo sapiens	16HBE14O	Bronchus	Normal/Primary	RNA-Seq	NEGATIVE	INDIRECT	NA	48hrs post-transfection, Overexpression
ENSG00000122694	GLIPR2	hsa-miR-1343-3p	Homo sapiens	A549	Lung	Cancer/Malignant	RNA-Seq	NEGATIVE	INDIRECT	NA	48hrs post-transfection, Overexpression
ENSG00000122707	RECK	hsa-miR-1343-3p	Homo sapiens	A549	Lung	Cancer/Malignant	RNA-Seq	NEGATIVE	INDIRECT	NA	48hrs post-transfection, Overexpression
ENSG00000122786	CALD1	hsa-miR-1343-3p	Homo sapiens	293S	Kidney	Embryonic/Fetal	HITS-CLIP	POSITIVE	DIRECT	DOWN	treatment: arsenite
ENSG00000122786	CALD1	hsa-miR-1343-3p	Homo sapiens	16HBE14O	Bronchus	Normal/Primary	RNA-Seq	POSITIVE	INDIRECT	DOWN	48hrs post-transfection, Overexpression
ENSG00000122852	SFTPA1	hsa-miR-1343-3p	Homo sapiens	16HBE14O	Bronchus	Normal/Primary	RNA-Seq	POSITIVE	INDIRECT	DOWN	48hrs post-transfection, Overexpression
ENSG00000122861	PLAU	hsa-miR-1343-3p	Homo sapiens	16HBE14O	Bronchus	Normal/Primary	RNA-Seq	POSITIVE	INDIRECT	DOWN	48hrs post-transfection, Overexpression
ENSG00000122861	PLAU	hsa-miR-1343-3p	Homo sapiens	A549	Lung	Cancer/Malignant	RNA-Seq	NEGATIVE	INDIRECT	NA	48hrs post-transfection, Overexpression
ENSG00000123124	WWP1	hsa-miR-1343-3p	Homo sapiens	A549	Lung	Cancer/Malignant	RNA-Seq	NEGATIVE	INDIRECT	NA	48hrs post-transfection, Overexpression
ENSG00000123143	PKN1	hsa-miR-1343-3p	Homo sapiens	A549	Lung	Cancer/Malignant	RNA-Seq	NEGATIVE	INDIRECT	NA	48hrs post-transfection, Overexpression
ENSG00000123191	ATP7B	hsa-miR-1343-3p	Homo sapiens	293S	Kidney	Embryonic/Fetal	HITS-CLIP	POSITIVE	DIRECT	DOWN	no treatment (control)
ENSG00000123268	ATF1	hsa-miR-1343-3p	Homo sapiens	A549	Lung	Cancer/Malignant	RNA-Seq	POSITIVE	INDIRECT	DOWN	48hrs post-transfection, Overexpression
ENSG00000123358	NR4A1	hsa-miR-1343-3p	Homo sapiens	A549	Lung	Cancer/Malignant	RNA-Seq	POSITIVE	INDIRECT	DOWN	48hrs post-transfection, Overexpression
ENSG00000123364	HOXC13	hsa-miR-1343-3p	Homo sapiens	A549	Lung	Cancer/Malignant	RNA-Seq	NEGATIVE	INDIRECT	NA	48hrs post-transfection, Overexpression
ENSG00000123570	RAB9B	hsa-miR-1343-3p	Homo sapiens	16HBE14O	Bronchus	Normal/Primary	RNA-Seq	NEGATIVE	INDIRECT	NA	48hrs post-transfection, Overexpression
ENSG00000123643	SLC36A1	hsa-miR-1343-3p	Homo sapiens	A549	Lung	Cancer/Malignant	RNA-Seq	NEGATIVE	INDIRECT	NA	48hrs post-transfection, Overexpression
ENSG00000123843	C4BPB	hsa-miR-1343-3p	Homo sapiens	16HBE14O	Bronchus	Normal/Primary	RNA-Seq	POSITIVE	INDIRECT	DOWN	48hrs post-transfection, Overexpression
ENSG00000123892	RAB38	hsa-miR-1343-3p	Homo sapiens	A549	Lung	Cancer/Malignant	RNA-Seq	NEGATIVE	INDIRECT	NA	48hrs post-transfection, Overexpression
ENSG00000123977	DAW1	hsa-miR-1343-3p	Homo sapiens	16HBE14O	Bronchus	Normal/Primary	RNA-Seq	POSITIVE	INDIRECT	DOWN	48hrs post-transfection, Overexpression
ENSG00000123989	CHPF	hsa-miR-1343-3p	Homo sapiens	16HBE14O	Bronchus	Normal/Primary	RNA-Seq	NEGATIVE	INDIRECT	NA	48hrs post-transfection, Overexpression
ENSG00000123989	CHPF	hsa-miR-1343-3p	Homo sapiens	A549	Lung	Cancer/Malignant	RNA-Seq	POSITIVE	INDIRECT	DOWN	48hrs post-transfection, Overexpression
ENSG00000124067	SLC12A4	hsa-miR-1343-3p	Homo sapiens	A549	Lung	Cancer/Malignant	RNA-Seq	NEGATIVE	INDIRECT	NA	48hrs post-transfection, Overexpression
ENSG00000124102	PI3	hsa-miR-1343-3p	Homo sapiens	A549	Lung	Cancer/Malignant	RNA-Seq	NEGATIVE	INDIRECT	NA	48hrs post-transfection, Overexpression
ENSG00000124212	PTGIS	hsa-miR-1343-3p	Homo sapiens	16HBE14O	Bronchus	Normal/Primary	RNA-Seq	NEGATIVE	INDIRECT	NA	48hrs post-transfection, Overexpression
ENSG00000124216	SNAI1	hsa-miR-1343-3p	Homo sapiens	A549	Lung	Cancer/Malignant	RNA-Seq	POSITIVE	INDIRECT	DOWN	48hrs post-transfection, Overexpression
ENSG00000124225	PMEPA1	hsa-miR-1343-3p	Homo sapiens	16HBE14O	Bronchus	Normal/Primary	RNA-Seq	POSITIVE	INDIRECT	DOWN	48hrs post-transfection, Overexpression
ENSG00000124237	C20orf85	hsa-miR-1343-3p	Homo sapiens	A549	Lung	Cancer/Malignant	RNA-Seq	NEGATIVE	INDIRECT	NA	48hrs post-transfection, Overexpression
ENSG00000124299	PEPD	hsa-miR-1343-3p	Homo sapiens	16HBE14O	Bronchus	Normal/Primary	RNA-Seq	POSITIVE	INDIRECT	DOWN	48hrs post-transfection, Overexpression
ENSG00000124299	PEPD	hsa-miR-1343-3p	Homo sapiens	A549	Lung	Cancer/Malignant	RNA-Seq	NEGATIVE	INDIRECT	NA	48hrs post-transfection, Overexpression
ENSG00000124422	USP22	hsa-miR-1343-3p	Homo sapiens	A549	Lung	Cancer/Malignant	RNA-Seq	NEGATIVE	INDIRECT	NA	48hrs post-transfection, Overexpression
ENSG00000124466	LYPD3	hsa-miR-1343-3p	Homo sapiens	A549	Lung	Cancer/Malignant	RNA-Seq	NEGATIVE	INDIRECT	NA	48hrs post-transfection, Overexpression
ENSG00000124467	PSG8	hsa-miR-1343-3p	Homo sapiens	16HBE14O	Bronchus	Normal/Primary	RNA-Seq	POSITIVE	INDIRECT	DOWN	48hrs post-transfection, Overexpression
ENSG00000124496	TRERF1	hsa-miR-1343-3p	Homo sapiens	16HBE14O	Bronchus	Normal/Primary	RNA-Seq	NEGATIVE	INDIRECT	NA	48hrs post-transfection, Overexpression
ENSG00000124562	SNRPC	hsa-miR-1343-3p	Homo sapiens	A549	Lung	Cancer/Malignant	RNA-Seq	NEGATIVE	INDIRECT	NA	48hrs post-transfection, Overexpression
ENSG00000124575	HIST1H1D	hsa-miR-1343-3p	Homo sapiens	16HBE14O	Bronchus	Normal/Primary	RNA-Seq	NEGATIVE	INDIRECT	NA	48hrs post-transfection, Overexpression
ENSG00000124593	PRICKLE4	hsa-miR-1343-3p	Homo sapiens	A549	Lung	Cancer/Malignant	RNA-Seq	POSITIVE	INDIRECT	DOWN	48hrs post-transfection, Overexpression
ENSG00000124613	ZNF391	hsa-miR-1343-3p	Homo sapiens	A549	Lung	Cancer/Malignant	RNA-Seq	POSITIVE	INDIRECT	DOWN	48hrs post-transfection, Overexpression
ENSG00000124664	SPDEF	hsa-miR-1343-3p	Homo sapiens	A549	Lung	Cancer/Malignant	RNA-Seq	POSITIVE	INDIRECT	DOWN	48hrs post-transfection, Overexpression
ENSG00000124772	CPNE5	hsa-miR-1343-3p	Homo sapiens	16HBE14O	Bronchus	Normal/Primary	RNA-Seq	NEGATIVE	INDIRECT	NA	48hrs post-transfection, Overexpression
ENSG00000124787	RPP40	hsa-miR-1343-3p	Homo sapiens	16HBE14O	Bronchus	Normal/Primary	RNA-Seq	POSITIVE	INDIRECT	DOWN	48hrs post-transfection, Overexpression
ENSG00000124789	NUP153	hsa-miR-1343-3p	Homo sapiens	16HBE14O	Bronchus	Normal/Primary	RNA-Seq	POSITIVE	INDIRECT	DOWN	48hrs post-transfection, Overexpression
ENSG00000124789	NUP153	hsa-miR-1343-3p	Homo sapiens	A549	Lung	Cancer/Malignant	RNA-Seq	NEGATIVE	INDIRECT	NA	48hrs post-transfection, Overexpression
ENSG00000124882	EREG	hsa-miR-1343-3p	Homo sapiens	16HBE14O	Bronchus	Normal/Primary	RNA-Seq	POSITIVE	INDIRECT	DOWN	48hrs post-transfection, Overexpression
ENSG00000125037	EMC3	hsa-miR-1343-3p	Homo sapiens	A549	Lung	Cancer/Malignant	RNA-Seq	NEGATIVE	INDIRECT	NA	48hrs post-transfection, Overexpression
ENSG00000125046	SSUH2	hsa-miR-1343-3p	Homo sapiens	A549	Lung	Cancer/Malignant	RNA-Seq	POSITIVE	INDIRECT	DOWN	48hrs post-transfection, Overexpression
ENSG00000125089	SH3TC1	hsa-miR-1343-3p	Homo sapiens	A549	Lung	Cancer/Malignant	RNA-Seq	POSITIVE	INDIRECT	DOWN	48hrs post-transfection, Overexpression
ENSG00000125148	MT2A	hsa-miR-1343-3p	Homo sapiens	16HBE14O	Bronchus	Normal/Primary	RNA-Seq	POSITIVE	INDIRECT	DOWN	48hrs post-transfection, Overexpression
ENSG00000125148	MT2A	hsa-miR-1343-3p	Homo sapiens	A549	Lung	Cancer/Malignant	RNA-Seq	NEGATIVE	INDIRECT	NA	48hrs post-transfection, Overexpression
ENSG00000125170	DOK4	hsa-miR-1343-3p	Homo sapiens	16HBE14O	Bronchus	Normal/Primary	RNA-Seq	NEGATIVE	INDIRECT	NA	48hrs post-transfection, Overexpression
ENSG00000125170	DOK4	hsa-miR-1343-3p	Homo sapiens	A549	Lung	Cancer/Malignant	RNA-Seq	POSITIVE	INDIRECT	DOWN	48hrs post-transfection, Overexpression
ENSG00000125246	CLYBL	hsa-miR-1343-3p	Homo sapiens	16HBE14O	Bronchus	Normal/Primary	RNA-Seq	NEGATIVE	INDIRECT	NA	48hrs post-transfection, Overexpression
ENSG00000125246	CLYBL	hsa-miR-1343-3p	Homo sapiens	A549	Lung	Cancer/Malignant	RNA-Seq	POSITIVE	INDIRECT	DOWN	48hrs post-transfection, Overexpression
ENSG00000125247	TMTC4	hsa-miR-1343-3p	Homo sapiens	16HBE14O	Bronchus	Normal/Primary	RNA-Seq	NEGATIVE	INDIRECT	NA	48hrs post-transfection, Overexpression
ENSG00000125247	TMTC4	hsa-miR-1343-3p	Homo sapiens	A549	Lung	Cancer/Malignant	RNA-Seq	POSITIVE	INDIRECT	DOWN	48hrs post-transfection, Overexpression
ENSG00000125266	EFNB2	hsa-miR-1343-3p	Homo sapiens	16HBE14O	Bronchus	Normal/Primary	RNA-Seq	POSITIVE	INDIRECT	DOWN	48hrs post-transfection, Overexpression
ENSG00000125285	SOX21	hsa-miR-1343-3p	Homo sapiens	A549	Lung	Cancer/Malignant	RNA-Seq	POSITIVE	INDIRECT	DOWN	48hrs post-transfection, Overexpression
ENSG00000125354	2022-09-06	hsa-miR-1343-3p	Homo sapiens	A549	Lung	Cancer/Malignant	RNA-Seq	POSITIVE	INDIRECT	DOWN	48hrs post-transfection, Overexpression
ENSG00000125378	BMP4	hsa-miR-1343-3p	Homo sapiens	A549	Lung	Cancer/Malignant	RNA-Seq	POSITIVE	INDIRECT	DOWN	48hrs post-transfection, Overexpression
ENSG00000125398	SOX9	hsa-miR-1343-3p	Homo sapiens	A549	Lung	Cancer/Malignant	RNA-Seq	POSITIVE	INDIRECT	DOWN	48hrs post-transfection, Overexpression
ENSG00000125434	SLC25A35	hsa-miR-1343-3p	Homo sapiens	A549	Lung	Cancer/Malignant	RNA-Seq	POSITIVE	INDIRECT	DOWN	48hrs post-transfection, Overexpression
ENSG00000125447	GGA3	hsa-miR-1343-3p	Homo sapiens	293S	Kidney	Embryonic/Fetal	HITS-CLIP	POSITIVE	DIRECT	DOWN	no treatment (control)
ENSG00000125503	PPP1R12C	hsa-miR-1343-3p	Homo sapiens	293S	Kidney	Embryonic/Fetal	HITS-CLIP	POSITIVE	DIRECT	DOWN	no treatment (control)
ENSG00000125510	OPRL1	hsa-miR-1343-3p	Homo sapiens	16HBE14O	Bronchus	Normal/Primary	RNA-Seq	NEGATIVE	INDIRECT	NA	48hrs post-transfection, Overexpression
ENSG00000125510	OPRL1	hsa-miR-1343-3p	Homo sapiens	A549	Lung	Cancer/Malignant	RNA-Seq	POSITIVE	INDIRECT	DOWN	48hrs post-transfection, Overexpression
ENSG00000125686	MED1	hsa-miR-1343-3p	Homo sapiens	293S	Kidney	Embryonic/Fetal	HITS-CLIP	POSITIVE	DIRECT	DOWN	treatment: emetine
ENSG00000125730	C3	hsa-miR-1343-3p	Homo sapiens	A549	Lung	Cancer/Malignant	RNA-Seq	POSITIVE	INDIRECT	DOWN	48hrs post-transfection, Overexpression
ENSG00000125733	TRIP10	hsa-miR-1343-3p	Homo sapiens	A549	Lung	Cancer/Malignant	RNA-Seq	NEGATIVE	INDIRECT	NA	48hrs post-transfection, Overexpression
ENSG00000125812	GZF1	hsa-miR-1343-3p	Homo sapiens	A549	Lung	Cancer/Malignant	RNA-Seq	POSITIVE	INDIRECT	DOWN	48hrs post-transfection, Overexpression
ENSG00000125864	BFSP1	hsa-miR-1343-3p	Homo sapiens	A549	Lung	Cancer/Malignant	RNA-Seq	POSITIVE	INDIRECT	DOWN	48hrs post-transfection, Overexpression
ENSG00000125868	DSTN	hsa-miR-1343-3p	Homo sapiens	A549	Lung	Cancer/Malignant	RNA-Seq	NEGATIVE	INDIRECT	NA	48hrs post-transfection, Overexpression
ENSG00000125895	TMEM74B	hsa-miR-1343-3p	Homo sapiens	16HBE14O	Bronchus	Normal/Primary	RNA-Seq	NEGATIVE	INDIRECT	NA	48hrs post-transfection, Overexpression
ENSG00000125895	TMEM74B	hsa-miR-1343-3p	Homo sapiens	A549	Lung	Cancer/Malignant	RNA-Seq	POSITIVE	INDIRECT	DOWN	48hrs post-transfection, Overexpression
ENSG00000125901	MRPS26	hsa-miR-1343-3p	Homo sapiens	293S	Kidney	Embryonic/Fetal	HITS-CLIP	POSITIVE	DIRECT	DOWN	no treatment (control)
ENSG00000125931	CITED1	hsa-miR-1343-3p	Homo sapiens	A549	Lung	Cancer/Malignant	RNA-Seq	POSITIVE	INDIRECT	DOWN	48hrs post-transfection, Overexpression
ENSG00000125966	MMP24	hsa-miR-1343-3p	Homo sapiens	A549	Lung	Cancer/Malignant	RNA-Seq	NEGATIVE	INDIRECT	NA	48hrs post-transfection, Overexpression
ENSG00000125968	ID1	hsa-miR-1343-3p	Homo sapiens	A549	Lung	Cancer/Malignant	RNA-Seq	POSITIVE	INDIRECT	DOWN	48hrs post-transfection, Overexpression
ENSG00000125970	RALY	hsa-miR-1343-3p	Homo sapiens	A549	Lung	Cancer/Malignant	RNA-Seq	NEGATIVE	INDIRECT	NA	48hrs post-transfection, Overexpression
ENSG00000125999	BPIFB1	hsa-miR-1343-3p	Homo sapiens	16HBE14O	Bronchus	Normal/Primary	RNA-Seq	POSITIVE	INDIRECT	DOWN	48hrs post-transfection, Overexpression
ENSG00000125999	BPIFB1	hsa-miR-1343-3p	Homo sapiens	A549	Lung	Cancer/Malignant	RNA-Seq	NEGATIVE	INDIRECT	NA	48hrs post-transfection, Overexpression
ENSG00000126012	KDM5C	hsa-miR-1343-3p	Homo sapiens	293S	Kidney	Embryonic/Fetal	HITS-CLIP	POSITIVE	DIRECT	DOWN	treatment: arsenite
ENSG00000126062	TMEM115	hsa-miR-1343-3p	Homo sapiens	293S	Kidney	Embryonic/Fetal	HITS-CLIP	POSITIVE	DIRECT	DOWN	treatment: emetine
ENSG00000126062	TMEM115	hsa-miR-1343-3p	Homo sapiens	A549	Lung	Cancer/Malignant	RNA-Seq	NEGATIVE	INDIRECT	NA	48hrs post-transfection, Overexpression
ENSG00000126214	KLC1	hsa-miR-1343-3p	Homo sapiens	293S	Kidney	Embryonic/Fetal	HITS-CLIP	POSITIVE	DIRECT	DOWN	no treatment (control)
ENSG00000126217	MCF2L	hsa-miR-1343-3p	Homo sapiens	A549	Lung	Cancer/Malignant	RNA-Seq	POSITIVE	INDIRECT	DOWN	48hrs post-transfection, Overexpression
ENSG00000126218	F10	hsa-miR-1343-3p	Homo sapiens	A549	Lung	Cancer/Malignant	RNA-Seq	POSITIVE	INDIRECT	DOWN	48hrs post-transfection, Overexpression
ENSG00000126246	IGFLR1	hsa-miR-1343-3p	Homo sapiens	A549	Lung	Cancer/Malignant	RNA-Seq	POSITIVE	INDIRECT	DOWN	48hrs post-transfection, Overexpression
ENSG00000126247	CAPNS1	hsa-miR-1343-3p	Homo sapiens	293S	Kidney	Embryonic/Fetal	HITS-CLIP	POSITIVE	DIRECT	DOWN	treatment: emetine
ENSG00000126247	CAPNS1	hsa-miR-1343-3p	Homo sapiens	16HBE14O	Bronchus	Normal/Primary	RNA-Seq	POSITIVE	INDIRECT	DOWN	48hrs post-transfection, Overexpression
ENSG00000126247	CAPNS1	hsa-miR-1343-3p	Homo sapiens	A549	Lung	Cancer/Malignant	RNA-Seq	NEGATIVE	INDIRECT	NA	48hrs post-transfection, Overexpression
ENSG00000126259	KIRREL2	hsa-miR-1343-3p	Homo sapiens	A549	Lung	Cancer/Malignant	RNA-Seq	POSITIVE	INDIRECT	DOWN	48hrs post-transfection, Overexpression
ENSG00000126267	COX6B1	hsa-miR-1343-3p	Homo sapiens	16HBE14O	Bronchus	Normal/Primary	RNA-Seq	POSITIVE	INDIRECT	DOWN	48hrs post-transfection, Overexpression
ENSG00000126267	COX6B1	hsa-miR-1343-3p	Homo sapiens	A549	Lung	Cancer/Malignant	RNA-Seq	NEGATIVE	INDIRECT	NA	48hrs post-transfection, Overexpression
ENSG00000126456	IRF3	hsa-miR-1343-3p	Homo sapiens	293S	Kidney	Embryonic/Fetal	HITS-CLIP	POSITIVE	DIRECT	DOWN	treatment: arsenite
ENSG00000126458	RRAS	hsa-miR-1343-3p	Homo sapiens	16HBE14O	Bronchus	Normal/Primary	RNA-Seq	POSITIVE	INDIRECT	DOWN	48hrs post-transfection, Overexpression
ENSG00000126458	RRAS	hsa-miR-1343-3p	Homo sapiens	A549	Lung	Cancer/Malignant	RNA-Seq	NEGATIVE	INDIRECT	NA	48hrs post-transfection, Overexpression
ENSG00000126464	PRR12	hsa-miR-1343-3p	Homo sapiens	293S	Kidney	Embryonic/Fetal	HITS-CLIP	POSITIVE	DIRECT	DOWN	treatment: arsenite
ENSG00000126500	FLRT1	hsa-miR-1343-3p	Homo sapiens	A549	Lung	Cancer/Malignant	RNA-Seq	POSITIVE	INDIRECT	DOWN	48hrs post-transfection, Overexpression
ENSG00000126583	PRKCG	hsa-miR-1343-3p	Homo sapiens	A549	Lung	Cancer/Malignant	RNA-Seq	POSITIVE	INDIRECT	DOWN	48hrs post-transfection, Overexpression
ENSG00000126603	GLIS2	hsa-miR-1343-3p	Homo sapiens	A549	Lung	Cancer/Malignant	RNA-Seq	NEGATIVE	INDIRECT	NA	48hrs post-transfection, Overexpression
ENSG00000126822	PLEKHG3	hsa-miR-1343-3p	Homo sapiens	A549	Lung	Cancer/Malignant	RNA-Seq	NEGATIVE	INDIRECT	NA	48hrs post-transfection, Overexpression
ENSG00000126878	AIF1L	hsa-miR-1343-3p	Homo sapiens	A549	Lung	Cancer/Malignant	RNA-Seq	POSITIVE	INDIRECT	DOWN	48hrs post-transfection, Overexpression
ENSG00000126882	FAM78A	hsa-miR-1343-3p	Homo sapiens	16HBE14O	Bronchus	Normal/Primary	RNA-Seq	NEGATIVE	INDIRECT	NA	48hrs post-transfection, Overexpression
ENSG00000126947	ARMCX1	hsa-miR-1343-3p	Homo sapiens	A549	Lung	Cancer/Malignant	RNA-Seq	NEGATIVE	INDIRECT	NA	48hrs post-transfection, Overexpression
ENSG00000127129	EDN2	hsa-miR-1343-3p	Homo sapiens	A549	Lung	Cancer/Malignant	RNA-Seq	NEGATIVE	INDIRECT	NA	48hrs post-transfection, Overexpression
ENSG00000127325	BEST3	hsa-miR-1343-3p	Homo sapiens	16HBE14O	Bronchus	Normal/Primary	RNA-Seq	POSITIVE	INDIRECT	DOWN	48hrs post-transfection, Overexpression
ENSG00000127328	RAB3IP	hsa-miR-1343-3p	Homo sapiens	A549	Lung	Cancer/Malignant	RNA-Seq	NEGATIVE	INDIRECT	NA	48hrs post-transfection, Overexpression
ENSG00000127329	PTPRB	hsa-miR-1343-3p	Homo sapiens	16HBE14O	Bronchus	Normal/Primary	RNA-Seq	NEGATIVE	INDIRECT	NA	48hrs post-transfection, Overexpression
ENSG00000127415	IDUA	hsa-miR-1343-3p	Homo sapiens	293S	Kidney	Embryonic/Fetal	HITS-CLIP	POSITIVE	DIRECT	DOWN	no treatment (control)
ENSG00000127418	FGFRL1	hsa-miR-1343-3p	Homo sapiens	293S	Kidney	Embryonic/Fetal	HITS-CLIP	POSITIVE	DIRECT	DOWN	no treatment (control)
ENSG00000127423	AUNIP	hsa-miR-1343-3p	Homo sapiens	293S	Kidney	Embryonic/Fetal	HITS-CLIP	POSITIVE	DIRECT	DOWN	treatment: emetine
ENSG00000127526	SLC35E1	hsa-miR-1343-3p	Homo sapiens	293S	Kidney	Embryonic/Fetal	HITS-CLIP	POSITIVE	DIRECT	DOWN	no treatment (control)
ENSG00000127561	SYNGR3	hsa-miR-1343-3p	Homo sapiens	16HBE14O	Bronchus	Normal/Primary	RNA-Seq	NEGATIVE	INDIRECT	NA	48hrs post-transfection, Overexpression
ENSG00000127561	SYNGR3	hsa-miR-1343-3p	Homo sapiens	A549	Lung	Cancer/Malignant	RNA-Seq	POSITIVE	INDIRECT	DOWN	48hrs post-transfection, Overexpression
ENSG00000127564	PKMYT1	hsa-miR-1343-3p	Homo sapiens	A549	Lung	Cancer/Malignant	RNA-Seq	POSITIVE	INDIRECT	DOWN	48hrs post-transfection, Overexpression
ENSG00000127603	MACF1	hsa-miR-1343-3p	Homo sapiens	A549	Lung	Cancer/Malignant	RNA-Seq	NEGATIVE	INDIRECT	NA	48hrs post-transfection, Overexpression
ENSG00000127831	VIL1	hsa-miR-1343-3p	Homo sapiens	A549	Lung	Cancer/Malignant	RNA-Seq	POSITIVE	INDIRECT	DOWN	48hrs post-transfection, Overexpression
ENSG00000127863	TNFRSF19	hsa-miR-1343-3p	Homo sapiens	A549	Lung	Cancer/Malignant	RNA-Seq	POSITIVE	INDIRECT	DOWN	48hrs post-transfection, Overexpression
ENSG00000127870	RNF6	hsa-miR-1343-3p	Homo sapiens	A549	Lung	Cancer/Malignant	RNA-Seq	NEGATIVE	INDIRECT	NA	48hrs post-transfection, Overexpression
ENSG00000127922	SHFM1	hsa-miR-1343-3p	Homo sapiens	A549	Lung	Cancer/Malignant	RNA-Seq	NEGATIVE	INDIRECT	NA	48hrs post-transfection, Overexpression
ENSG00000127946	HIP1	hsa-miR-1343-3p	Homo sapiens	293S	Kidney	Embryonic/Fetal	HITS-CLIP	POSITIVE	DIRECT	DOWN	no treatment (control)
ENSG00000127946	HIP1	hsa-miR-1343-3p	Homo sapiens	A549	Lung	Cancer/Malignant	RNA-Seq	NEGATIVE	INDIRECT	NA	48hrs post-transfection, Overexpression
ENSG00000128011	LRFN1	hsa-miR-1343-3p	Homo sapiens	16HBE14O	Bronchus	Normal/Primary	RNA-Seq	NEGATIVE	INDIRECT	NA	48hrs post-transfection, Overexpression
ENSG00000128011	LRFN1	hsa-miR-1343-3p	Homo sapiens	A549	Lung	Cancer/Malignant	RNA-Seq	POSITIVE	INDIRECT	DOWN	48hrs post-transfection, Overexpression
ENSG00000128016	ZFP36	hsa-miR-1343-3p	Homo sapiens	A549	Lung	Cancer/Malignant	RNA-Seq	POSITIVE	INDIRECT	DOWN	48hrs post-transfection, Overexpression
ENSG00000128052	KDR	hsa-miR-1343-3p	Homo sapiens	16HBE14O	Bronchus	Normal/Primary	RNA-Seq	POSITIVE	INDIRECT	DOWN	48hrs post-transfection, Overexpression
ENSG00000128185	DGCR6L	hsa-miR-1343-3p	Homo sapiens	A549	Lung	Cancer/Malignant	RNA-Seq	NEGATIVE	INDIRECT	NA	48hrs post-transfection, Overexpression
ENSG00000128242	GAL3ST1	hsa-miR-1343-3p	Homo sapiens	16HBE14O	Bronchus	Normal/Primary	RNA-Seq	NEGATIVE	INDIRECT	NA	48hrs post-transfection, Overexpression
ENSG00000128242	GAL3ST1	hsa-miR-1343-3p	Homo sapiens	A549	Lung	Cancer/Malignant	RNA-Seq	POSITIVE	INDIRECT	DOWN	48hrs post-transfection, Overexpression
ENSG00000128268	MGAT3	hsa-miR-1343-3p	Homo sapiens	16HBE14O	Bronchus	Normal/Primary	RNA-Seq	NEGATIVE	INDIRECT	NA	48hrs post-transfection, Overexpression
ENSG00000128274	A4GALT	hsa-miR-1343-3p	Homo sapiens	16HBE14O	Bronchus	Normal/Primary	RNA-Seq	POSITIVE	INDIRECT	DOWN	48hrs post-transfection, Overexpression
ENSG00000128422	KRT17	hsa-miR-1343-3p	Homo sapiens	A549	Lung	Cancer/Malignant	RNA-Seq	NEGATIVE	INDIRECT	NA	48hrs post-transfection, Overexpression
ENSG00000128487	SPECC1	hsa-miR-1343-3p	Homo sapiens	A549	Lung	Cancer/Malignant	RNA-Seq	NEGATIVE	INDIRECT	NA	48hrs post-transfection, Overexpression
ENSG00000128510	CPA4	hsa-miR-1343-3p	Homo sapiens	A549	Lung	Cancer/Malignant	RNA-Seq	NEGATIVE	INDIRECT	NA	48hrs post-transfection, Overexpression
ENSG00000128512	DOCK4	hsa-miR-1343-3p	Homo sapiens	16HBE14O	Bronchus	Normal/Primary	RNA-Seq	POSITIVE	INDIRECT	DOWN	48hrs post-transfection, Overexpression
ENSG00000128524	ATP6V1F	hsa-miR-1343-3p	Homo sapiens	A549	Lung	Cancer/Malignant	RNA-Seq	NEGATIVE	INDIRECT	NA	48hrs post-transfection, Overexpression
ENSG00000128536	CDHR3	hsa-miR-1343-3p	Homo sapiens	A549	Lung	Cancer/Malignant	RNA-Seq	POSITIVE	INDIRECT	DOWN	48hrs post-transfection, Overexpression
ENSG00000128564	VGF	hsa-miR-1343-3p	Homo sapiens	A549	Lung	Cancer/Malignant	RNA-Seq	NEGATIVE	INDIRECT	NA	48hrs post-transfection, Overexpression
ENSG00000128567	PODXL	hsa-miR-1343-3p	Homo sapiens	16HBE14O	Bronchus	Normal/Primary	RNA-Seq	POSITIVE	INDIRECT	DOWN	48hrs post-transfection, Overexpression
ENSG00000128567	PODXL	hsa-miR-1343-3p	Homo sapiens	A549	Lung	Cancer/Malignant	RNA-Seq	NEGATIVE	INDIRECT	NA	48hrs post-transfection, Overexpression
ENSG00000128578	STRIP2	hsa-miR-1343-3p	Homo sapiens	A549	Lung	Cancer/Malignant	RNA-Seq	POSITIVE	INDIRECT	DOWN	48hrs post-transfection, Overexpression
ENSG00000128591	FLNC	hsa-miR-1343-3p	Homo sapiens	16HBE14O	Bronchus	Normal/Primary	RNA-Seq	NEGATIVE	INDIRECT	NA	48hrs post-transfection, Overexpression
ENSG00000128596	CCDC136	hsa-miR-1343-3p	Homo sapiens	16HBE14O	Bronchus	Normal/Primary	RNA-Seq	NEGATIVE	INDIRECT	NA	48hrs post-transfection, Overexpression
ENSG00000128596	CCDC136	hsa-miR-1343-3p	Homo sapiens	A549	Lung	Cancer/Malignant	RNA-Seq	POSITIVE	INDIRECT	DOWN	48hrs post-transfection, Overexpression
ENSG00000128604	IRF5	hsa-miR-1343-3p	Homo sapiens	16HBE14O	Bronchus	Normal/Primary	RNA-Seq	NEGATIVE	INDIRECT	NA	48hrs post-transfection, Overexpression
ENSG00000128655	PDE11A	hsa-miR-1343-3p	Homo sapiens	A549	Lung	Cancer/Malignant	RNA-Seq	POSITIVE	INDIRECT	DOWN	48hrs post-transfection, Overexpression
ENSG00000128872	TMOD2	hsa-miR-1343-3p	Homo sapiens	A549	Lung	Cancer/Malignant	RNA-Seq	POSITIVE	INDIRECT	DOWN	48hrs post-transfection, Overexpression
ENSG00000128918	ALDH1A2	hsa-miR-1343-3p	Homo sapiens	A549	Lung	Cancer/Malignant	RNA-Seq	POSITIVE	INDIRECT	DOWN	48hrs post-transfection, Overexpression
ENSG00000128973	CLN6	hsa-miR-1343-3p	Homo sapiens	293S	Kidney	Embryonic/Fetal	HITS-CLIP	POSITIVE	DIRECT	DOWN	no treatment (control)
ENSG00000128973	CLN6	hsa-miR-1343-3p	Homo sapiens	A549	Lung	Cancer/Malignant	RNA-Seq	NEGATIVE	INDIRECT	NA	48hrs post-transfection, Overexpression
ENSG00000129007	CALML4	hsa-miR-1343-3p	Homo sapiens	293S	Kidney	Embryonic/Fetal	HITS-CLIP	POSITIVE	DIRECT	DOWN	no treatment (control)
ENSG00000129038	LOXL1	hsa-miR-1343-3p	Homo sapiens	16HBE14O	Bronchus	Normal/Primary	RNA-Seq	NEGATIVE	INDIRECT	NA	48hrs post-transfection, Overexpression
ENSG00000129071	MBD4	hsa-miR-1343-3p	Homo sapiens	A549	Lung	Cancer/Malignant	RNA-Seq	POSITIVE	INDIRECT	DOWN	48hrs post-transfection, Overexpression
ENSG00000129103	SUMF2	hsa-miR-1343-3p	Homo sapiens	16HBE14O	Bronchus	Normal/Primary	RNA-Seq	POSITIVE	INDIRECT	DOWN	48hrs post-transfection, Overexpression
ENSG00000129103	SUMF2	hsa-miR-1343-3p	Homo sapiens	A549	Lung	Cancer/Malignant	RNA-Seq	NEGATIVE	INDIRECT	NA	48hrs post-transfection, Overexpression
ENSG00000129351	ILF3	hsa-miR-1343-3p	Homo sapiens	293S	Kidney	Embryonic/Fetal	HITS-CLIP	POSITIVE	DIRECT	DOWN	treatment: arsenite
ENSG00000129422	MTUS1	hsa-miR-1343-3p	Homo sapiens	A549	Lung	Cancer/Malignant	RNA-Seq	POSITIVE	INDIRECT	DOWN	48hrs post-transfection, Overexpression
ENSG00000129437	KLK14	hsa-miR-1343-3p	Homo sapiens	A549	Lung	Cancer/Malignant	RNA-Seq	POSITIVE	INDIRECT	DOWN	48hrs post-transfection, Overexpression
ENSG00000129455	KLK8	hsa-miR-1343-3p	Homo sapiens	A549	Lung	Cancer/Malignant	RNA-Seq	NEGATIVE	INDIRECT	NA	48hrs post-transfection, Overexpression
ENSG00000129473	BCL2L2	hsa-miR-1343-3p	Homo sapiens	293S	Kidney	Embryonic/Fetal	HITS-CLIP	POSITIVE	DIRECT	DOWN	no treatment (control)
ENSG00000129757	CDKN1C	hsa-miR-1343-3p	Homo sapiens	A549	Lung	Cancer/Malignant	RNA-Seq	POSITIVE	INDIRECT	DOWN	48hrs post-transfection, Overexpression
ENSG00000129824	RPS4Y1	hsa-miR-1343-3p	Homo sapiens	16HBE14O	Bronchus	Normal/Primary	RNA-Seq	POSITIVE	INDIRECT	DOWN	48hrs post-transfection, Overexpression
ENSG00000129824	RPS4Y1	hsa-miR-1343-3p	Homo sapiens	A549	Lung	Cancer/Malignant	RNA-Seq	NEGATIVE	INDIRECT	NA	48hrs post-transfection, Overexpression
ENSG00000129910	CDH15	hsa-miR-1343-3p	Homo sapiens	A549	Lung	Cancer/Malignant	RNA-Seq	POSITIVE	INDIRECT	DOWN	48hrs post-transfection, Overexpression
ENSG00000129946	SHC2	hsa-miR-1343-3p	Homo sapiens	293S	Kidney	Embryonic/Fetal	HITS-CLIP	POSITIVE	DIRECT	DOWN	no treatment (control)
ENSG00000129988	LBP	hsa-miR-1343-3p	Homo sapiens	A549	Lung	Cancer/Malignant	RNA-Seq	POSITIVE	INDIRECT	DOWN	48hrs post-transfection, Overexpression
ENSG00000129990	SYT5	hsa-miR-1343-3p	Homo sapiens	A549	Lung	Cancer/Malignant	RNA-Seq	POSITIVE	INDIRECT	DOWN	48hrs post-transfection, Overexpression
ENSG00000129993	CBFA2T3	hsa-miR-1343-3p	Homo sapiens	16HBE14O	Bronchus	Normal/Primary	RNA-Seq	NEGATIVE	INDIRECT	NA	48hrs post-transfection, Overexpression
ENSG00000130021	HDHD1	hsa-miR-1343-3p	Homo sapiens	16HBE14O	Bronchus	Normal/Primary	RNA-Seq	POSITIVE	INDIRECT	DOWN	48hrs post-transfection, Overexpression
ENSG00000130021	HDHD1	hsa-miR-1343-3p	Homo sapiens	A549	Lung	Cancer/Malignant	RNA-Seq	NEGATIVE	INDIRECT	NA	48hrs post-transfection, Overexpression
ENSG00000130147	SH3BP4	hsa-miR-1343-3p	Homo sapiens	A549	Lung	Cancer/Malignant	RNA-Seq	NEGATIVE	INDIRECT	NA	48hrs post-transfection, Overexpression
ENSG00000130158	DOCK6	hsa-miR-1343-3p	Homo sapiens	A549	Lung	Cancer/Malignant	RNA-Seq	POSITIVE	INDIRECT	DOWN	48hrs post-transfection, Overexpression
ENSG00000130164	LDLR	hsa-miR-1343-3p	Homo sapiens	293S	Kidney	Embryonic/Fetal	HITS-CLIP	POSITIVE	DIRECT	DOWN	no treatment (control)
ENSG00000130164	LDLR	hsa-miR-1343-3p	Homo sapiens	A549	Lung	Cancer/Malignant	RNA-Seq	NEGATIVE	INDIRECT	NA	48hrs post-transfection, Overexpression
ENSG00000130203	APOE	hsa-miR-1343-3p	Homo sapiens	A549	Lung	Cancer/Malignant	RNA-Seq	POSITIVE	INDIRECT	DOWN	48hrs post-transfection, Overexpression
ENSG00000130270	ATP8B3	hsa-miR-1343-3p	Homo sapiens	A549	Lung	Cancer/Malignant	RNA-Seq	POSITIVE	INDIRECT	DOWN	48hrs post-transfection, Overexpression
ENSG00000130294	KIF1A	hsa-miR-1343-3p	Homo sapiens	293S	Kidney	Embryonic/Fetal	HITS-CLIP	POSITIVE	DIRECT	DOWN	no treatment (control)
ENSG00000130303	BST2	hsa-miR-1343-3p	Homo sapiens	A549	Lung	Cancer/Malignant	RNA-Seq	NEGATIVE	INDIRECT	NA	48hrs post-transfection, Overexpression
ENSG00000130309	COLGALT1	hsa-miR-1343-3p	Homo sapiens	A549	Lung	Cancer/Malignant	RNA-Seq	POSITIVE	INDIRECT	DOWN	48hrs post-transfection, Overexpression
ENSG00000130338	TULP4	hsa-miR-1343-3p	Homo sapiens	293S	Kidney	Embryonic/Fetal	HITS-CLIP	POSITIVE	DIRECT	DOWN	treatment:hippuristanol
ENSG00000130338	TULP4	hsa-miR-1343-3p	Homo sapiens	A549	Lung	Cancer/Malignant	RNA-Seq	NEGATIVE	INDIRECT	NA	48hrs post-transfection, Overexpression
ENSG00000130413	STK33	hsa-miR-1343-3p	Homo sapiens	A549	Lung	Cancer/Malignant	RNA-Seq	NEGATIVE	INDIRECT	NA	48hrs post-transfection, Overexpression
ENSG00000130433	CACNG6	hsa-miR-1343-3p	Homo sapiens	A549	Lung	Cancer/Malignant	RNA-Seq	POSITIVE	INDIRECT	DOWN	48hrs post-transfection, Overexpression
ENSG00000130475	FCHO1	hsa-miR-1343-3p	Homo sapiens	A549	Lung	Cancer/Malignant	RNA-Seq	POSITIVE	INDIRECT	DOWN	48hrs post-transfection, Overexpression
ENSG00000130508	PXDN	hsa-miR-1343-3p	Homo sapiens	A549	Lung	Cancer/Malignant	RNA-Seq	NEGATIVE	INDIRECT	NA	48hrs post-transfection, Overexpression
ENSG00000130635	COL5A1	hsa-miR-1343-3p	Homo sapiens	A549	Lung	Cancer/Malignant	RNA-Seq	NEGATIVE	INDIRECT	NA	48hrs post-transfection, Overexpression
ENSG00000130653	PNPLA7	hsa-miR-1343-3p	Homo sapiens	A549	Lung	Cancer/Malignant	RNA-Seq	POSITIVE	INDIRECT	DOWN	48hrs post-transfection, Overexpression
ENSG00000130675	MNX1	hsa-miR-1343-3p	Homo sapiens	16HBE14O	Bronchus	Normal/Primary	RNA-Seq	NEGATIVE	INDIRECT	NA	48hrs post-transfection, Overexpression
ENSG00000130701	RBBP8NL	hsa-miR-1343-3p	Homo sapiens	16HBE14O	Bronchus	Normal/Primary	RNA-Seq	NEGATIVE	INDIRECT	NA	48hrs post-transfection, Overexpression
ENSG00000130702	LAMA5	hsa-miR-1343-3p	Homo sapiens	A549	Lung	Cancer/Malignant	RNA-Seq	NEGATIVE	INDIRECT	NA	48hrs post-transfection, Overexpression
ENSG00000130703	OSBPL2	hsa-miR-1343-3p	Homo sapiens	A549	Lung	Cancer/Malignant	RNA-Seq	POSITIVE	INDIRECT	DOWN	48hrs post-transfection, Overexpression
ENSG00000130707	ASS1	hsa-miR-1343-3p	Homo sapiens	16HBE14O	Bronchus	Normal/Primary	RNA-Seq	NEGATIVE	INDIRECT	NA	48hrs post-transfection, Overexpression
ENSG00000130707	ASS1	hsa-miR-1343-3p	Homo sapiens	A549	Lung	Cancer/Malignant	RNA-Seq	POSITIVE	INDIRECT	DOWN	48hrs post-transfection, Overexpression
ENSG00000130720	FIBCD1	hsa-miR-1343-3p	Homo sapiens	A549	Lung	Cancer/Malignant	RNA-Seq	POSITIVE	INDIRECT	DOWN	48hrs post-transfection, Overexpression
ENSG00000130723	PRRC2B	hsa-miR-1343-3p	Homo sapiens	293S	Kidney	Embryonic/Fetal	HITS-CLIP	POSITIVE	DIRECT	DOWN	treatment: arsenite
ENSG00000130723	PRRC2B	hsa-miR-1343-3p	Homo sapiens	A549	Lung	Cancer/Malignant	RNA-Seq	NEGATIVE	INDIRECT	NA	48hrs post-transfection, Overexpression
ENSG00000130724	CHMP2A	hsa-miR-1343-3p	Homo sapiens	16HBE14O	Bronchus	Normal/Primary	RNA-Seq	POSITIVE	INDIRECT	DOWN	48hrs post-transfection, Overexpression
ENSG00000130724	CHMP2A	hsa-miR-1343-3p	Homo sapiens	A549	Lung	Cancer/Malignant	RNA-Seq	NEGATIVE	INDIRECT	NA	48hrs post-transfection, Overexpression
ENSG00000130726	TRIM28	hsa-miR-1343-3p	Homo sapiens	293S	Kidney	Embryonic/Fetal	HITS-CLIP	POSITIVE	DIRECT	DOWN	treatment: arsenite
ENSG00000130733	YIPF2	hsa-miR-1343-3p	Homo sapiens	A549	Lung	Cancer/Malignant	RNA-Seq	POSITIVE	INDIRECT	DOWN	48hrs post-transfection, Overexpression
ENSG00000130741	EIF2S3	hsa-miR-1343-3p	Homo sapiens	A549	Lung	Cancer/Malignant	RNA-Seq	POSITIVE	INDIRECT	DOWN	48hrs post-transfection, Overexpression
ENSG00000130751	NPAS1	hsa-miR-1343-3p	Homo sapiens	A549	Lung	Cancer/Malignant	RNA-Seq	NEGATIVE	INDIRECT	NA	48hrs post-transfection, Overexpression
ENSG00000130762	ARHGEF16	hsa-miR-1343-3p	Homo sapiens	A549	Lung	Cancer/Malignant	RNA-Seq	POSITIVE	INDIRECT	DOWN	48hrs post-transfection, Overexpression
ENSG00000130768	SMPDL3B	hsa-miR-1343-3p	Homo sapiens	A549	Lung	Cancer/Malignant	RNA-Seq	POSITIVE	INDIRECT	DOWN	48hrs post-transfection, Overexpression
ENSG00000130811	EIF3G	hsa-miR-1343-3p	Homo sapiens	293S	Kidney	Embryonic/Fetal	HITS-CLIP	POSITIVE	DIRECT	DOWN	no treatment (control)
ENSG00000130813	C19orf66	hsa-miR-1343-3p	Homo sapiens	A549	Lung	Cancer/Malignant	RNA-Seq	POSITIVE	INDIRECT	DOWN	48hrs post-transfection, Overexpression
ENSG00000130829	DUSP9	hsa-miR-1343-3p	Homo sapiens	16HBE14O	Bronchus	Normal/Primary	RNA-Seq	NEGATIVE	INDIRECT	NA	48hrs post-transfection, Overexpression
ENSG00000130829	DUSP9	hsa-miR-1343-3p	Homo sapiens	A549	Lung	Cancer/Malignant	RNA-Seq	POSITIVE	INDIRECT	DOWN	48hrs post-transfection, Overexpression
ENSG00000130830	MPP1	hsa-miR-1343-3p	Homo sapiens	A549	Lung	Cancer/Malignant	RNA-Seq	POSITIVE	INDIRECT	DOWN	48hrs post-transfection, Overexpression
ENSG00000130844	ZNF331	hsa-miR-1343-3p	Homo sapiens	A549	Lung	Cancer/Malignant	RNA-Seq	POSITIVE	INDIRECT	DOWN	48hrs post-transfection, Overexpression
ENSG00000130881	LRP3	hsa-miR-1343-3p	Homo sapiens	293S	Kidney	Embryonic/Fetal	HITS-CLIP	POSITIVE	DIRECT	DOWN	no treatment (control)
ENSG00000130948	HSD17B3	hsa-miR-1343-3p	Homo sapiens	A549	Lung	Cancer/Malignant	RNA-Seq	POSITIVE	INDIRECT	DOWN	48hrs post-transfection, Overexpression
ENSG00000130956	HABP4	hsa-miR-1343-3p	Homo sapiens	A549	Lung	Cancer/Malignant	RNA-Seq	NEGATIVE	INDIRECT	NA	48hrs post-transfection, Overexpression
ENSG00000130997	POLN	hsa-miR-1343-3p	Homo sapiens	A549	Lung	Cancer/Malignant	RNA-Seq	POSITIVE	INDIRECT	DOWN	48hrs post-transfection, Overexpression
ENSG00000131015	ULBP2	hsa-miR-1343-3p	Homo sapiens	A549	Lung	Cancer/Malignant	RNA-Seq	POSITIVE	INDIRECT	DOWN	48hrs post-transfection, Overexpression
ENSG00000131018	SYNE1	hsa-miR-1343-3p	Homo sapiens	A549	Lung	Cancer/Malignant	RNA-Seq	NEGATIVE	INDIRECT	NA	48hrs post-transfection, Overexpression
ENSG00000131037	EPS8L1	hsa-miR-1343-3p	Homo sapiens	A549	Lung	Cancer/Malignant	RNA-Seq	NEGATIVE	INDIRECT	NA	48hrs post-transfection, Overexpression
ENSG00000131094	C1QL1	hsa-miR-1343-3p	Homo sapiens	A549	Lung	Cancer/Malignant	RNA-Seq	POSITIVE	INDIRECT	DOWN	48hrs post-transfection, Overexpression
ENSG00000131095	GFAP	hsa-miR-1343-3p	Homo sapiens	16HBE14O	Bronchus	Normal/Primary	RNA-Seq	NEGATIVE	INDIRECT	NA	48hrs post-transfection, Overexpression
ENSG00000131116	ZNF428	hsa-miR-1343-3p	Homo sapiens	A549	Lung	Cancer/Malignant	RNA-Seq	NEGATIVE	INDIRECT	NA	48hrs post-transfection, Overexpression
ENSG00000131242	RAB11FIP4	hsa-miR-1343-3p	Homo sapiens	16HBE14O	Bronchus	Normal/Primary	RNA-Seq	NEGATIVE	INDIRECT	NA	48hrs post-transfection, Overexpression
ENSG00000131370	SH3BP5	hsa-miR-1343-3p	Homo sapiens	A549	Lung	Cancer/Malignant	RNA-Seq	POSITIVE	INDIRECT	DOWN	48hrs post-transfection, Overexpression
ENSG00000131378	RFTN1	hsa-miR-1343-3p	Homo sapiens	A549	Lung	Cancer/Malignant	RNA-Seq	NEGATIVE	INDIRECT	NA	48hrs post-transfection, Overexpression
ENSG00000131409	LRRC4B	hsa-miR-1343-3p	Homo sapiens	16HBE14O	Bronchus	Normal/Primary	RNA-Seq	NEGATIVE	INDIRECT	NA	48hrs post-transfection, Overexpression
ENSG00000131409	LRRC4B	hsa-miR-1343-3p	Homo sapiens	A549	Lung	Cancer/Malignant	RNA-Seq	POSITIVE	INDIRECT	DOWN	48hrs post-transfection, Overexpression
ENSG00000131459	GFPT2	hsa-miR-1343-3p	Homo sapiens	A549	Lung	Cancer/Malignant	RNA-Seq	POSITIVE	INDIRECT	DOWN	48hrs post-transfection, Overexpression
ENSG00000131471	AOC3	hsa-miR-1343-3p	Homo sapiens	A549	Lung	Cancer/Malignant	RNA-Seq	POSITIVE	INDIRECT	DOWN	48hrs post-transfection, Overexpression
ENSG00000131480	AOC2	hsa-miR-1343-3p	Homo sapiens	A549	Lung	Cancer/Malignant	RNA-Seq	POSITIVE	INDIRECT	DOWN	48hrs post-transfection, Overexpression
ENSG00000131652	THOC6	hsa-miR-1343-3p	Homo sapiens	293S	Kidney	Embryonic/Fetal	HITS-CLIP	POSITIVE	DIRECT	DOWN	no treatment (control)
ENSG00000131668	BARX1	hsa-miR-1343-3p	Homo sapiens	A549	Lung	Cancer/Malignant	RNA-Seq	POSITIVE	INDIRECT	DOWN	48hrs post-transfection, Overexpression
ENSG00000131669	NINJ1	hsa-miR-1343-3p	Homo sapiens	A549	Lung	Cancer/Malignant	RNA-Seq	NEGATIVE	INDIRECT	NA	48hrs post-transfection, Overexpression
ENSG00000131711	MAP1B	hsa-miR-1343-3p	Homo sapiens	A549	Lung	Cancer/Malignant	RNA-Seq	NEGATIVE	INDIRECT	NA	48hrs post-transfection, Overexpression
ENSG00000131732	ZCCHC9	hsa-miR-1343-3p	Homo sapiens	A549	Lung	Cancer/Malignant	RNA-Seq	NEGATIVE	INDIRECT	NA	48hrs post-transfection, Overexpression
ENSG00000131737	KRT34	hsa-miR-1343-3p	Homo sapiens	16HBE14O	Bronchus	Normal/Primary	RNA-Seq	POSITIVE	INDIRECT	DOWN	48hrs post-transfection, Overexpression
ENSG00000131746	TNS4	hsa-miR-1343-3p	Homo sapiens	16HBE14O	Bronchus	Normal/Primary	RNA-Seq	POSITIVE	INDIRECT	DOWN	48hrs post-transfection, Overexpression
ENSG00000131759	RARA	hsa-miR-1343-3p	Homo sapiens	A549	Lung	Cancer/Malignant	RNA-Seq	NEGATIVE	INDIRECT	NA	48hrs post-transfection, Overexpression
ENSG00000131779	PEX11B	hsa-miR-1343-3p	Homo sapiens	16HBE14O	Bronchus	Normal/Primary	RNA-Seq	NEGATIVE	INDIRECT	NA	48hrs post-transfection, Overexpression
ENSG00000131779	PEX11B	hsa-miR-1343-3p	Homo sapiens	A549	Lung	Cancer/Malignant	RNA-Seq	POSITIVE	INDIRECT	DOWN	48hrs post-transfection, Overexpression
ENSG00000131845	ZNF304	hsa-miR-1343-3p	Homo sapiens	A549	Lung	Cancer/Malignant	RNA-Seq	POSITIVE	INDIRECT	DOWN	48hrs post-transfection, Overexpression
ENSG00000131871	VIMP	hsa-miR-1343-3p	Homo sapiens	293S	Kidney	Embryonic/Fetal	HITS-CLIP	POSITIVE	DIRECT	DOWN	treatment:hippuristanol
ENSG00000131979	GCH1	hsa-miR-1343-3p	Homo sapiens	A549	Lung	Cancer/Malignant	RNA-Seq	POSITIVE	INDIRECT	DOWN	48hrs post-transfection, Overexpression
ENSG00000131981	LGALS3	hsa-miR-1343-3p	Homo sapiens	A549	Lung	Cancer/Malignant	RNA-Seq	NEGATIVE	INDIRECT	NA	48hrs post-transfection, Overexpression
ENSG00000132003	ZSWIM4	hsa-miR-1343-3p	Homo sapiens	A549	Lung	Cancer/Malignant	RNA-Seq	NEGATIVE	INDIRECT	NA	48hrs post-transfection, Overexpression
ENSG00000132155	RAF1	hsa-miR-1343-3p	Homo sapiens	293S	Kidney	Embryonic/Fetal	HITS-CLIP	POSITIVE	DIRECT	DOWN	treatment: arsenite
ENSG00000132170	PPARG	hsa-miR-1343-3p	Homo sapiens	A549	Lung	Cancer/Malignant	RNA-Seq	NEGATIVE	INDIRECT	NA	48hrs post-transfection, Overexpression
ENSG00000132182	NUP210	hsa-miR-1343-3p	Homo sapiens	293S	Kidney	Embryonic/Fetal	HITS-CLIP	POSITIVE	DIRECT	DOWN	no treatment (control)
ENSG00000132182	NUP210	hsa-miR-1343-3p	Homo sapiens	293S	Kidney	Embryonic/Fetal	HITS-CLIP	POSITIVE	DIRECT	DOWN	treatment: arsenite
ENSG00000132199	ENOSF1	hsa-miR-1343-3p	Homo sapiens	A549	Lung	Cancer/Malignant	RNA-Seq	NEGATIVE	INDIRECT	NA	48hrs post-transfection, Overexpression
ENSG00000132207	SLX1A	hsa-miR-1343-3p	Homo sapiens	16HBE14O	Bronchus	Normal/Primary	RNA-Seq	NEGATIVE	INDIRECT	NA	48hrs post-transfection, Overexpression
ENSG00000132297	HHLA1	hsa-miR-1343-3p	Homo sapiens	16HBE14O	Bronchus	Normal/Primary	RNA-Seq	POSITIVE	INDIRECT	DOWN	48hrs post-transfection, Overexpression
ENSG00000132357	CARD6	hsa-miR-1343-3p	Homo sapiens	16HBE14O	Bronchus	Normal/Primary	RNA-Seq	NEGATIVE	INDIRECT	NA	48hrs post-transfection, Overexpression
ENSG00000132359	RAP1GAP2	hsa-miR-1343-3p	Homo sapiens	A549	Lung	Cancer/Malignant	RNA-Seq	POSITIVE	INDIRECT	DOWN	48hrs post-transfection, Overexpression
ENSG00000132470	ITGB4	hsa-miR-1343-3p	Homo sapiens	16HBE14O	Bronchus	Normal/Primary	RNA-Seq	POSITIVE	INDIRECT	DOWN	48hrs post-transfection, Overexpression
ENSG00000132471	WBP2	hsa-miR-1343-3p	Homo sapiens	A549	Lung	Cancer/Malignant	RNA-Seq	NEGATIVE	INDIRECT	NA	48hrs post-transfection, Overexpression
ENSG00000132517	SLC52A1	hsa-miR-1343-3p	Homo sapiens	A549	Lung	Cancer/Malignant	RNA-Seq	POSITIVE	INDIRECT	DOWN	48hrs post-transfection, Overexpression
ENSG00000132563	REEP2	hsa-miR-1343-3p	Homo sapiens	A549	Lung	Cancer/Malignant	RNA-Seq	POSITIVE	INDIRECT	DOWN	48hrs post-transfection, Overexpression
ENSG00000132635	PCED1A	hsa-miR-1343-3p	Homo sapiens	293S	Kidney	Embryonic/Fetal	HITS-CLIP	POSITIVE	DIRECT	DOWN	treatment: emetine
ENSG00000132646	PCNA	hsa-miR-1343-3p	Homo sapiens	A549	Lung	Cancer/Malignant	RNA-Seq	POSITIVE	INDIRECT	DOWN	48hrs post-transfection, Overexpression
ENSG00000132698	RAB25	hsa-miR-1343-3p	Homo sapiens	A549	Lung	Cancer/Malignant	RNA-Seq	NEGATIVE	INDIRECT	NA	48hrs post-transfection, Overexpression
ENSG00000132718	SYT11	hsa-miR-1343-3p	Homo sapiens	A549	Lung	Cancer/Malignant	RNA-Seq	NEGATIVE	INDIRECT	NA	48hrs post-transfection, Overexpression
ENSG00000132744	ACY3	hsa-miR-1343-3p	Homo sapiens	A549	Lung	Cancer/Malignant	RNA-Seq	POSITIVE	INDIRECT	DOWN	48hrs post-transfection, Overexpression
ENSG00000132746	ALDH3B2	hsa-miR-1343-3p	Homo sapiens	A549	Lung	Cancer/Malignant	RNA-Seq	NEGATIVE	INDIRECT	NA	48hrs post-transfection, Overexpression
ENSG00000132792	CTNNBL1	hsa-miR-1343-3p	Homo sapiens	16HBE14O	Bronchus	Normal/Primary	RNA-Seq	POSITIVE	INDIRECT	DOWN	48hrs post-transfection, Overexpression
ENSG00000132792	CTNNBL1	hsa-miR-1343-3p	Homo sapiens	A549	Lung	Cancer/Malignant	RNA-Seq	NEGATIVE	INDIRECT	NA	48hrs post-transfection, Overexpression
ENSG00000132801	ZSWIM3	hsa-miR-1343-3p	Homo sapiens	A549	Lung	Cancer/Malignant	RNA-Seq	POSITIVE	INDIRECT	DOWN	48hrs post-transfection, Overexpression
ENSG00000132821	VSTM2L	hsa-miR-1343-3p	Homo sapiens	A549	Lung	Cancer/Malignant	RNA-Seq	POSITIVE	INDIRECT	DOWN	48hrs post-transfection, Overexpression
ENSG00000132846	ZBED3	hsa-miR-1343-3p	Homo sapiens	293S	Kidney	Embryonic/Fetal	HITS-CLIP	POSITIVE	DIRECT	DOWN	treatment: emetine
ENSG00000132881	RSG1	hsa-miR-1343-3p	Homo sapiens	A549	Lung	Cancer/Malignant	RNA-Seq	POSITIVE	INDIRECT	DOWN	48hrs post-transfection, Overexpression
ENSG00000132906	CASP9	hsa-miR-1343-3p	Homo sapiens	A549	Lung	Cancer/Malignant	RNA-Seq	POSITIVE	INDIRECT	DOWN	48hrs post-transfection, Overexpression
ENSG00000132932	ATP8A2	hsa-miR-1343-3p	Homo sapiens	16HBE14O	Bronchus	Normal/Primary	RNA-Seq	POSITIVE	INDIRECT	DOWN	48hrs post-transfection, Overexpression
ENSG00000133026	MYH10	hsa-miR-1343-3p	Homo sapiens	A549	Lung	Cancer/Malignant	RNA-Seq	POSITIVE	INDIRECT	DOWN	48hrs post-transfection, Overexpression
ENSG00000133067	LGR6	hsa-miR-1343-3p	Homo sapiens	A549	Lung	Cancer/Malignant	RNA-Seq	POSITIVE	INDIRECT	DOWN	48hrs post-transfection, Overexpression
ENSG00000133069	TMCC2	hsa-miR-1343-3p	Homo sapiens	A549	Lung	Cancer/Malignant	RNA-Seq	NEGATIVE	INDIRECT	NA	48hrs post-transfection, Overexpression
ENSG00000133134	BEX2	hsa-miR-1343-3p	Homo sapiens	A549	Lung	Cancer/Malignant	RNA-Seq	NEGATIVE	INDIRECT	NA	48hrs post-transfection, Overexpression
ENSG00000133142	TCEAL4	hsa-miR-1343-3p	Homo sapiens	A549	Lung	Cancer/Malignant	RNA-Seq	NEGATIVE	INDIRECT	NA	48hrs post-transfection, Overexpression
ENSG00000133216	EPHB2	hsa-miR-1343-3p	Homo sapiens	A549	Lung	Cancer/Malignant	RNA-Seq	NEGATIVE	INDIRECT	NA	48hrs post-transfection, Overexpression
ENSG00000133318	RTN3	hsa-miR-1343-3p	Homo sapiens	A549	Lung	Cancer/Malignant	RNA-Seq	NEGATIVE	INDIRECT	NA	48hrs post-transfection, Overexpression
ENSG00000133488	SEC14L4	hsa-miR-1343-3p	Homo sapiens	A549	Lung	Cancer/Malignant	RNA-Seq	POSITIVE	INDIRECT	DOWN	48hrs post-transfection, Overexpression
ENSG00000133619	KRBA1	hsa-miR-1343-3p	Homo sapiens	293S	Kidney	Embryonic/Fetal	HITS-CLIP	POSITIVE	DIRECT	DOWN	treatment: emetine
ENSG00000133704	IPO8	hsa-miR-1343-3p	Homo sapiens	A549	Lung	Cancer/Malignant	RNA-Seq	NEGATIVE	INDIRECT	NA	48hrs post-transfection, Overexpression
ENSG00000133731	IMPA1	hsa-miR-1343-3p	Homo sapiens	16HBE14O	Bronchus	Normal/Primary	RNA-Seq	POSITIVE	INDIRECT	DOWN	48hrs post-transfection, Overexpression
ENSG00000133731	IMPA1	hsa-miR-1343-3p	Homo sapiens	A549	Lung	Cancer/Malignant	RNA-Seq	NEGATIVE	INDIRECT	NA	48hrs post-transfection, Overexpression
ENSG00000133739	LRRCC1	hsa-miR-1343-3p	Homo sapiens	16HBE14O	Bronchus	Normal/Primary	RNA-Seq	NEGATIVE	INDIRECT	NA	48hrs post-transfection, Overexpression
ENSG00000133739	LRRCC1	hsa-miR-1343-3p	Homo sapiens	A549	Lung	Cancer/Malignant	RNA-Seq	POSITIVE	INDIRECT	DOWN	48hrs post-transfection, Overexpression
ENSG00000133812	SBF2	hsa-miR-1343-3p	Homo sapiens	A549	Lung	Cancer/Malignant	RNA-Seq	NEGATIVE	INDIRECT	NA	48hrs post-transfection, Overexpression
ENSG00000133818	RRAS2	hsa-miR-1343-3p	Homo sapiens	A549	Lung	Cancer/Malignant	RNA-Seq	NEGATIVE	INDIRECT	NA	48hrs post-transfection, Overexpression
ENSG00000133858	ZFC3H1	hsa-miR-1343-3p	Homo sapiens	A549	Lung	Cancer/Malignant	RNA-Seq	POSITIVE	INDIRECT	DOWN	48hrs post-transfection, Overexpression
ENSG00000133937	GSC	hsa-miR-1343-3p	Homo sapiens	16HBE14O	Bronchus	Normal/Primary	RNA-Seq	NEGATIVE	INDIRECT	NA	48hrs post-transfection, Overexpression
ENSG00000134030	CTIF	hsa-miR-1343-3p	Homo sapiens	A549	Lung	Cancer/Malignant	RNA-Seq	NEGATIVE	INDIRECT	NA	48hrs post-transfection, Overexpression
ENSG00000134253	TRIM45	hsa-miR-1343-3p	Homo sapiens	16HBE14O	Bronchus	Normal/Primary	RNA-Seq	NEGATIVE	INDIRECT	NA	48hrs post-transfection, Overexpression
ENSG00000134259	NGF	hsa-miR-1343-3p	Homo sapiens	A549	Lung	Cancer/Malignant	RNA-Seq	NEGATIVE	INDIRECT	NA	48hrs post-transfection, Overexpression
ENSG00000134262	AP4B1	hsa-miR-1343-3p	Homo sapiens	A549	Lung	Cancer/Malignant	RNA-Seq	POSITIVE	INDIRECT	DOWN	48hrs post-transfection, Overexpression
ENSG00000134265	NAPG	hsa-miR-1343-3p	Homo sapiens	293S	Kidney	Embryonic/Fetal	HITS-CLIP	POSITIVE	DIRECT	DOWN	treatment: emetine
ENSG00000134287	ARF3	hsa-miR-1343-3p	Homo sapiens	A549	Lung	Cancer/Malignant	RNA-Seq	NEGATIVE	INDIRECT	NA	48hrs post-transfection, Overexpression
ENSG00000134318	ROCK2	hsa-miR-1343-3p	Homo sapiens	A549	Lung	Cancer/Malignant	RNA-Seq	NEGATIVE	INDIRECT	NA	48hrs post-transfection, Overexpression
ENSG00000134323	MYCN	hsa-miR-1343-3p	Homo sapiens	16HBE14O	Bronchus	Normal/Primary	RNA-Seq	POSITIVE	INDIRECT	DOWN	48hrs post-transfection, Overexpression
ENSG00000134352	IL6ST	hsa-miR-1343-3p	Homo sapiens	A549	Lung	Cancer/Malignant	RNA-Seq	POSITIVE	INDIRECT	DOWN	48hrs post-transfection, Overexpression
ENSG00000134480	CCNH	hsa-miR-1343-3p	Homo sapiens	A549	Lung	Cancer/Malignant	RNA-Seq	NEGATIVE	INDIRECT	NA	48hrs post-transfection, Overexpression
ENSG00000134531	EMP1	hsa-miR-1343-3p	Homo sapiens	16HBE14O	Bronchus	Normal/Primary	RNA-Seq	POSITIVE	INDIRECT	DOWN	48hrs post-transfection, Overexpression
ENSG00000134531	EMP1	hsa-miR-1343-3p	Homo sapiens	A549	Lung	Cancer/Malignant	RNA-Seq	NEGATIVE	INDIRECT	NA	48hrs post-transfection, Overexpression
ENSG00000134575	ACP2	hsa-miR-1343-3p	Homo sapiens	A549	Lung	Cancer/Malignant	RNA-Seq	NEGATIVE	INDIRECT	NA	48hrs post-transfection, Overexpression
ENSG00000134590	FAM127A	hsa-miR-1343-3p	Homo sapiens	16HBE14O	Bronchus	Normal/Primary	RNA-Seq	POSITIVE	INDIRECT	DOWN	48hrs post-transfection, Overexpression
ENSG00000134590	FAM127A	hsa-miR-1343-3p	Homo sapiens	A549	Lung	Cancer/Malignant	RNA-Seq	NEGATIVE	INDIRECT	NA	48hrs post-transfection, Overexpression
ENSG00000134594	RAB33A	hsa-miR-1343-3p	Homo sapiens	16HBE14O	Bronchus	Normal/Primary	RNA-Seq	NEGATIVE	INDIRECT	NA	48hrs post-transfection, Overexpression
ENSG00000134668	SPOCD1	hsa-miR-1343-3p	Homo sapiens	16HBE14O	Bronchus	Normal/Primary	RNA-Seq	NEGATIVE	INDIRECT	NA	48hrs post-transfection, Overexpression
ENSG00000134684	YARS	hsa-miR-1343-3p	Homo sapiens	16HBE14O	Bronchus	Normal/Primary	RNA-Seq	POSITIVE	INDIRECT	DOWN	48hrs post-transfection, Overexpression
ENSG00000134684	YARS	hsa-miR-1343-3p	Homo sapiens	A549	Lung	Cancer/Malignant	RNA-Seq	NEGATIVE	INDIRECT	NA	48hrs post-transfection, Overexpression
ENSG00000134697	GNL2	hsa-miR-1343-3p	Homo sapiens	293S	Kidney	Embryonic/Fetal	HITS-CLIP	POSITIVE	DIRECT	DOWN	no treatment (control)
ENSG00000134717	BTF3L4	hsa-miR-1343-3p	Homo sapiens	16HBE14O	Bronchus	Normal/Primary	RNA-Seq	POSITIVE	INDIRECT	DOWN	48hrs post-transfection, Overexpression
ENSG00000134717	BTF3L4	hsa-miR-1343-3p	Homo sapiens	A549	Lung	Cancer/Malignant	RNA-Seq	NEGATIVE	INDIRECT	NA	48hrs post-transfection, Overexpression
ENSG00000134824	FADS2	hsa-miR-1343-3p	Homo sapiens	A549	Lung	Cancer/Malignant	RNA-Seq	POSITIVE	INDIRECT	DOWN	48hrs post-transfection, Overexpression
ENSG00000134830	C5AR2	hsa-miR-1343-3p	Homo sapiens	A549	Lung	Cancer/Malignant	RNA-Seq	POSITIVE	INDIRECT	DOWN	48hrs post-transfection, Overexpression
ENSG00000134871	COL4A2	hsa-miR-1343-3p	Homo sapiens	293S	Kidney	Embryonic/Fetal	HITS-CLIP	POSITIVE	DIRECT	DOWN	no treatment (control)
ENSG00000134899	ERCC5	hsa-miR-1343-3p	Homo sapiens	A549	Lung	Cancer/Malignant	RNA-Seq	POSITIVE	INDIRECT	DOWN	48hrs post-transfection, Overexpression
ENSG00000134954	ETS1	hsa-miR-1343-3p	Homo sapiens	16HBE14O	Bronchus	Normal/Primary	RNA-Seq	POSITIVE	INDIRECT	DOWN	48hrs post-transfection, Overexpression
ENSG00000134954	ETS1	hsa-miR-1343-3p	Homo sapiens	A549	Lung	Cancer/Malignant	RNA-Seq	NEGATIVE	INDIRECT	NA	48hrs post-transfection, Overexpression
ENSG00000135018	UBQLN1	hsa-miR-1343-3p	Homo sapiens	293S	Kidney	Embryonic/Fetal	HITS-CLIP	POSITIVE	DIRECT	DOWN	no treatment (control)
ENSG00000135045	C9orf40	hsa-miR-1343-3p	Homo sapiens	293S	Kidney	Embryonic/Fetal	HITS-CLIP	POSITIVE	DIRECT	DOWN	no treatment (control)
ENSG00000135046	ANXA1	hsa-miR-1343-3p	Homo sapiens	A549	Lung	Cancer/Malignant	RNA-Seq	NEGATIVE	INDIRECT	NA	48hrs post-transfection, Overexpression
ENSG00000135048	TMEM2	hsa-miR-1343-3p	Homo sapiens	A549	Lung	Cancer/Malignant	RNA-Seq	NEGATIVE	INDIRECT	NA	48hrs post-transfection, Overexpression
ENSG00000135049	AGTPBP1	hsa-miR-1343-3p	Homo sapiens	A549	Lung	Cancer/Malignant	RNA-Seq	NEGATIVE	INDIRECT	NA	48hrs post-transfection, Overexpression
ENSG00000135074	ADAM19	hsa-miR-1343-3p	Homo sapiens	16HBE14O	Bronchus	Normal/Primary	RNA-Seq	POSITIVE	INDIRECT	DOWN	48hrs post-transfection, Overexpression
ENSG00000135074	ADAM19	hsa-miR-1343-3p	Homo sapiens	A549	Lung	Cancer/Malignant	RNA-Seq	NEGATIVE	INDIRECT	NA	48hrs post-transfection, Overexpression
ENSG00000135093	USP30	hsa-miR-1343-3p	Homo sapiens	A549	Lung	Cancer/Malignant	RNA-Seq	NEGATIVE	INDIRECT	NA	48hrs post-transfection, Overexpression
ENSG00000135111	TBX3	hsa-miR-1343-3p	Homo sapiens	A549	Lung	Cancer/Malignant	RNA-Seq	POSITIVE	INDIRECT	DOWN	48hrs post-transfection, Overexpression
ENSG00000135114	OASL	hsa-miR-1343-3p	Homo sapiens	A549	Lung	Cancer/Malignant	RNA-Seq	POSITIVE	INDIRECT	DOWN	48hrs post-transfection, Overexpression
ENSG00000135127	CCDC64	hsa-miR-1343-3p	Homo sapiens	A549	Lung	Cancer/Malignant	RNA-Seq	POSITIVE	INDIRECT	DOWN	48hrs post-transfection, Overexpression
ENSG00000135185	TMEM243	hsa-miR-1343-3p	Homo sapiens	A549	Lung	Cancer/Malignant	RNA-Seq	POSITIVE	INDIRECT	DOWN	48hrs post-transfection, Overexpression
ENSG00000135250	SRPK2	hsa-miR-1343-3p	Homo sapiens	A549	Lung	Cancer/Malignant	RNA-Seq	NEGATIVE	INDIRECT	NA	48hrs post-transfection, Overexpression
ENSG00000135318	NT5E	hsa-miR-1343-3p	Homo sapiens	A549	Lung	Cancer/Malignant	RNA-Seq	POSITIVE	INDIRECT	DOWN	48hrs post-transfection, Overexpression
ENSG00000135334	AKIRIN2	hsa-miR-1343-3p	Homo sapiens	A549	Lung	Cancer/Malignant	RNA-Seq	NEGATIVE	INDIRECT	NA	48hrs post-transfection, Overexpression
ENSG00000135387	CAPRIN1	hsa-miR-1343-3p	Homo sapiens	A549	Lung	Cancer/Malignant	RNA-Seq	NEGATIVE	INDIRECT	NA	48hrs post-transfection, Overexpression
ENSG00000135404	CD63	hsa-miR-1343-3p	Homo sapiens	A549	Lung	Cancer/Malignant	RNA-Seq	NEGATIVE	INDIRECT	NA	48hrs post-transfection, Overexpression
ENSG00000135443	KRT85	hsa-miR-1343-3p	Homo sapiens	A549	Lung	Cancer/Malignant	RNA-Seq	POSITIVE	INDIRECT	DOWN	48hrs post-transfection, Overexpression
ENSG00000135486	HNRNPA1	hsa-miR-1343-3p	Homo sapiens	293S	Kidney	Embryonic/Fetal	HITS-CLIP	POSITIVE	DIRECT	DOWN	no treatment (control)
ENSG00000135604	STX11	hsa-miR-1343-3p	Homo sapiens	16HBE14O	Bronchus	Normal/Primary	RNA-Seq	NEGATIVE	INDIRECT	NA	48hrs post-transfection, Overexpression
ENSG00000135617	PRADC1	hsa-miR-1343-3p	Homo sapiens	16HBE14O	Bronchus	Normal/Primary	RNA-Seq	POSITIVE	INDIRECT	DOWN	48hrs post-transfection, Overexpression
ENSG00000135617	PRADC1	hsa-miR-1343-3p	Homo sapiens	A549	Lung	Cancer/Malignant	RNA-Seq	NEGATIVE	INDIRECT	NA	48hrs post-transfection, Overexpression
ENSG00000135636	DYSF	hsa-miR-1343-3p	Homo sapiens	293S	Kidney	Embryonic/Fetal	HITS-CLIP	POSITIVE	DIRECT	DOWN	no treatment (control)
ENSG00000135677	GNS	hsa-miR-1343-3p	Homo sapiens	A549	Lung	Cancer/Malignant	RNA-Seq	NEGATIVE	INDIRECT	NA	48hrs post-transfection, Overexpression
ENSG00000135679	MDM2	hsa-miR-1343-3p	Homo sapiens	293S	Kidney	Embryonic/Fetal	HITS-CLIP	POSITIVE	DIRECT	DOWN	no treatment (control)
ENSG00000135720	DYNC1LI2	hsa-miR-1343-3p	Homo sapiens	A549	Lung	Cancer/Malignant	RNA-Seq	NEGATIVE	INDIRECT	NA	48hrs post-transfection, Overexpression
ENSG00000135744	AGT	hsa-miR-1343-3p	Homo sapiens	A549	Lung	Cancer/Malignant	RNA-Seq	POSITIVE	INDIRECT	DOWN	48hrs post-transfection, Overexpression
ENSG00000135766	EGLN1	hsa-miR-1343-3p	Homo sapiens	293S	Kidney	Embryonic/Fetal	HITS-CLIP	POSITIVE	DIRECT	DOWN	no treatment (control)
ENSG00000135766	EGLN1	hsa-miR-1343-3p	Homo sapiens	293S	Kidney	Embryonic/Fetal	HITS-CLIP	POSITIVE	DIRECT	DOWN	treatment: arsenite
ENSG00000135828	RNASEL	hsa-miR-1343-3p	Homo sapiens	A549	Lung	Cancer/Malignant	RNA-Seq	POSITIVE	INDIRECT	DOWN	48hrs post-transfection, Overexpression
ENSG00000135842	FAM129A	hsa-miR-1343-3p	Homo sapiens	A549	Lung	Cancer/Malignant	RNA-Seq	NEGATIVE	INDIRECT	NA	48hrs post-transfection, Overexpression
ENSG00000135845	PIGC	hsa-miR-1343-3p	Homo sapiens	A549	Lung	Cancer/Malignant	RNA-Seq	NEGATIVE	INDIRECT	NA	48hrs post-transfection, Overexpression
ENSG00000135862	LAMC1	hsa-miR-1343-3p	Homo sapiens	16HBE14O	Bronchus	Normal/Primary	RNA-Seq	POSITIVE	INDIRECT	DOWN	48hrs post-transfection, Overexpression
ENSG00000135862	LAMC1	hsa-miR-1343-3p	Homo sapiens	A549	Lung	Cancer/Malignant	RNA-Seq	NEGATIVE	INDIRECT	NA	48hrs post-transfection, Overexpression
ENSG00000135905	DOCK10	hsa-miR-1343-3p	Homo sapiens	16HBE14O	Bronchus	Normal/Primary	RNA-Seq	NEGATIVE	INDIRECT	NA	48hrs post-transfection, Overexpression
ENSG00000135916	ITM2C	hsa-miR-1343-3p	Homo sapiens	293S	Kidney	Embryonic/Fetal	HITS-CLIP	POSITIVE	DIRECT	DOWN	no treatment (control)
ENSG00000135925	WNT10A	hsa-miR-1343-3p	Homo sapiens	16HBE14O	Bronchus	Normal/Primary	RNA-Seq	NEGATIVE	INDIRECT	NA	48hrs post-transfection, Overexpression
ENSG00000135930	EIF4E2	hsa-miR-1343-3p	Homo sapiens	A549	Lung	Cancer/Malignant	RNA-Seq	NEGATIVE	INDIRECT	NA	48hrs post-transfection, Overexpression
ENSG00000136002	ARHGEF4	hsa-miR-1343-3p	Homo sapiens	A549	Lung	Cancer/Malignant	RNA-Seq	POSITIVE	INDIRECT	DOWN	48hrs post-transfection, Overexpression
ENSG00000136098	NEK3	hsa-miR-1343-3p	Homo sapiens	16HBE14O	Bronchus	Normal/Primary	RNA-Seq	NEGATIVE	INDIRECT	NA	48hrs post-transfection, Overexpression
ENSG00000136122	BORA	hsa-miR-1343-3p	Homo sapiens	A549	Lung	Cancer/Malignant	RNA-Seq	POSITIVE	INDIRECT	DOWN	48hrs post-transfection, Overexpression
ENSG00000136141	LRCH1	hsa-miR-1343-3p	Homo sapiens	A549	Lung	Cancer/Malignant	RNA-Seq	POSITIVE	INDIRECT	DOWN	48hrs post-transfection, Overexpression
ENSG00000136155	SCEL	hsa-miR-1343-3p	Homo sapiens	A549	Lung	Cancer/Malignant	RNA-Seq	NEGATIVE	INDIRECT	NA	48hrs post-transfection, Overexpression
ENSG00000136159	NUDT15	hsa-miR-1343-3p	Homo sapiens	A549	Lung	Cancer/Malignant	RNA-Seq	POSITIVE	INDIRECT	DOWN	48hrs post-transfection, Overexpression
ENSG00000136235	GPNMB	hsa-miR-1343-3p	Homo sapiens	16HBE14O	Bronchus	Normal/Primary	RNA-Seq	POSITIVE	INDIRECT	DOWN	48hrs post-transfection, Overexpression
ENSG00000136235	GPNMB	hsa-miR-1343-3p	Homo sapiens	A549	Lung	Cancer/Malignant	RNA-Seq	NEGATIVE	INDIRECT	NA	48hrs post-transfection, Overexpression
ENSG00000136286	MYO1G	hsa-miR-1343-3p	Homo sapiens	16HBE14O	Bronchus	Normal/Primary	RNA-Seq	NEGATIVE	INDIRECT	NA	48hrs post-transfection, Overexpression
ENSG00000136295	TTYH3	hsa-miR-1343-3p	Homo sapiens	A549	Lung	Cancer/Malignant	RNA-Seq	NEGATIVE	INDIRECT	NA	48hrs post-transfection, Overexpression
ENSG00000136381	IREB2	hsa-miR-1343-3p	Homo sapiens	293S	Kidney	Embryonic/Fetal	HITS-CLIP	POSITIVE	DIRECT	DOWN	no treatment (control)
ENSG00000136381	IREB2	hsa-miR-1343-3p	Homo sapiens	293S	Kidney	Embryonic/Fetal	HITS-CLIP	POSITIVE	DIRECT	DOWN	treatment:hippuristanol
ENSG00000136381	IREB2	hsa-miR-1343-3p	Homo sapiens	A549	Lung	Cancer/Malignant	RNA-Seq	NEGATIVE	INDIRECT	NA	48hrs post-transfection, Overexpression
ENSG00000136404	TM6SF1	hsa-miR-1343-3p	Homo sapiens	A549	Lung	Cancer/Malignant	RNA-Seq	NEGATIVE	INDIRECT	NA	48hrs post-transfection, Overexpression
ENSG00000136425	CIB2	hsa-miR-1343-3p	Homo sapiens	16HBE14O	Bronchus	Normal/Primary	RNA-Seq	POSITIVE	INDIRECT	DOWN	48hrs post-transfection, Overexpression
ENSG00000136425	CIB2	hsa-miR-1343-3p	Homo sapiens	A549	Lung	Cancer/Malignant	RNA-Seq	NEGATIVE	INDIRECT	NA	48hrs post-transfection, Overexpression
ENSG00000136689	IL1RN	hsa-miR-1343-3p	Homo sapiens	16HBE14O	Bronchus	Normal/Primary	RNA-Seq	NEGATIVE	INDIRECT	NA	48hrs post-transfection, Overexpression
ENSG00000136689	IL1RN	hsa-miR-1343-3p	Homo sapiens	A549	Lung	Cancer/Malignant	RNA-Seq	NEGATIVE	INDIRECT	NA	48hrs post-transfection, Overexpression
ENSG00000136709	WDR33	hsa-miR-1343-3p	Homo sapiens	A549	Lung	Cancer/Malignant	RNA-Seq	NEGATIVE	INDIRECT	NA	48hrs post-transfection, Overexpression
ENSG00000136720	HS6ST1	hsa-miR-1343-3p	Homo sapiens	16HBE14O	Bronchus	Normal/Primary	RNA-Seq	POSITIVE	INDIRECT	DOWN	48hrs post-transfection, Overexpression
ENSG00000136720	HS6ST1	hsa-miR-1343-3p	Homo sapiens	A549	Lung	Cancer/Malignant	RNA-Seq	NEGATIVE	INDIRECT	NA	48hrs post-transfection, Overexpression
ENSG00000136783	NIPSNAP3A	hsa-miR-1343-3p	Homo sapiens	A549	Lung	Cancer/Malignant	RNA-Seq	POSITIVE	INDIRECT	DOWN	48hrs post-transfection, Overexpression
ENSG00000136810	TXN	hsa-miR-1343-3p	Homo sapiens	A549	Lung	Cancer/Malignant	RNA-Seq	NEGATIVE	INDIRECT	NA	48hrs post-transfection, Overexpression
ENSG00000136827	TOR1A	hsa-miR-1343-3p	Homo sapiens	A549	Lung	Cancer/Malignant	RNA-Seq	POSITIVE	INDIRECT	DOWN	48hrs post-transfection, Overexpression
ENSG00000136881	BAAT	hsa-miR-1343-3p	Homo sapiens	A549	Lung	Cancer/Malignant	RNA-Seq	NEGATIVE	INDIRECT	NA	48hrs post-transfection, Overexpression
ENSG00000136895	GARNL3	hsa-miR-1343-3p	Homo sapiens	16HBE14O	Bronchus	Normal/Primary	RNA-Seq	NEGATIVE	INDIRECT	NA	48hrs post-transfection, Overexpression
ENSG00000136935	GOLGA1	hsa-miR-1343-3p	Homo sapiens	293S	Kidney	Embryonic/Fetal	HITS-CLIP	POSITIVE	DIRECT	DOWN	no treatment (control)
ENSG00000136938	ANP32B	hsa-miR-1343-3p	Homo sapiens	293S	Kidney	Embryonic/Fetal	HITS-CLIP	POSITIVE	DIRECT	DOWN	treatment: arsenite
ENSG00000136938	ANP32B	hsa-miR-1343-3p	Homo sapiens	16HBE14O	Bronchus	Normal/Primary	RNA-Seq	POSITIVE	INDIRECT	DOWN	48hrs post-transfection, Overexpression
ENSG00000136938	ANP32B	hsa-miR-1343-3p	Homo sapiens	A549	Lung	Cancer/Malignant	RNA-Seq	NEGATIVE	INDIRECT	NA	48hrs post-transfection, Overexpression
ENSG00000136942	RPL35	hsa-miR-1343-3p	Homo sapiens	A549	Lung	Cancer/Malignant	RNA-Seq	NEGATIVE	INDIRECT	NA	48hrs post-transfection, Overexpression
ENSG00000136999	NOV	hsa-miR-1343-3p	Homo sapiens	A549	Lung	Cancer/Malignant	RNA-Seq	NEGATIVE	INDIRECT	NA	48hrs post-transfection, Overexpression
ENSG00000137094	DNAJB5	hsa-miR-1343-3p	Homo sapiens	A549	Lung	Cancer/Malignant	RNA-Seq	POSITIVE	INDIRECT	DOWN	48hrs post-transfection, Overexpression
ENSG00000137161	CNPY3	hsa-miR-1343-3p	Homo sapiens	16HBE14O	Bronchus	Normal/Primary	RNA-Seq	POSITIVE	INDIRECT	DOWN	48hrs post-transfection, Overexpression
ENSG00000137161	CNPY3	hsa-miR-1343-3p	Homo sapiens	A549	Lung	Cancer/Malignant	RNA-Seq	NEGATIVE	INDIRECT	NA	48hrs post-transfection, Overexpression
ENSG00000137168	PPIL1	hsa-miR-1343-3p	Homo sapiens	A549	Lung	Cancer/Malignant	RNA-Seq	NEGATIVE	INDIRECT	NA	48hrs post-transfection, Overexpression
ENSG00000137171	KLC4	hsa-miR-1343-3p	Homo sapiens	A549	Lung	Cancer/Malignant	RNA-Seq	POSITIVE	INDIRECT	DOWN	48hrs post-transfection, Overexpression
ENSG00000137193	PIM1	hsa-miR-1343-3p	Homo sapiens	16HBE14O	Bronchus	Normal/Primary	RNA-Seq	POSITIVE	INDIRECT	DOWN	48hrs post-transfection, Overexpression
ENSG00000137193	PIM1	hsa-miR-1343-3p	Homo sapiens	A549	Lung	Cancer/Malignant	RNA-Seq	NEGATIVE	INDIRECT	NA	48hrs post-transfection, Overexpression
ENSG00000137198	GMPR	hsa-miR-1343-3p	Homo sapiens	16HBE14O	Bronchus	Normal/Primary	RNA-Seq	NEGATIVE	INDIRECT	NA	48hrs post-transfection, Overexpression
ENSG00000137203	TFAP2A	hsa-miR-1343-3p	Homo sapiens	A549	Lung	Cancer/Malignant	RNA-Seq	POSITIVE	INDIRECT	DOWN	48hrs post-transfection, Overexpression
ENSG00000137269	LRRC1	hsa-miR-1343-3p	Homo sapiens	A549	Lung	Cancer/Malignant	RNA-Seq	NEGATIVE	INDIRECT	NA	48hrs post-transfection, Overexpression
ENSG00000137309	HMGA1	hsa-miR-1343-3p	Homo sapiens	A549	Lung	Cancer/Malignant	RNA-Seq	NEGATIVE	INDIRECT	NA	48hrs post-transfection, Overexpression
ENSG00000137310	TCF19	hsa-miR-1343-3p	Homo sapiens	A549	Lung	Cancer/Malignant	RNA-Seq	NEGATIVE	INDIRECT	NA	48hrs post-transfection, Overexpression
ENSG00000137313	TRIM26	hsa-miR-1343-3p	Homo sapiens	A549	Lung	Cancer/Malignant	RNA-Seq	POSITIVE	INDIRECT	DOWN	48hrs post-transfection, Overexpression
ENSG00000137343	ATAT1	hsa-miR-1343-3p	Homo sapiens	A549	Lung	Cancer/Malignant	RNA-Seq	POSITIVE	INDIRECT	DOWN	48hrs post-transfection, Overexpression
ENSG00000137397	TRIM31	hsa-miR-1343-3p	Homo sapiens	A549	Lung	Cancer/Malignant	RNA-Seq	POSITIVE	INDIRECT	DOWN	48hrs post-transfection, Overexpression
ENSG00000137440	FGFBP1	hsa-miR-1343-3p	Homo sapiens	A549	Lung	Cancer/Malignant	RNA-Seq	NEGATIVE	INDIRECT	NA	48hrs post-transfection, Overexpression
ENSG00000137501	SYTL2	hsa-miR-1343-3p	Homo sapiens	A549	Lung	Cancer/Malignant	RNA-Seq	NEGATIVE	INDIRECT	NA	48hrs post-transfection, Overexpression
ENSG00000137507	LRRC32	hsa-miR-1343-3p	Homo sapiens	A549	Lung	Cancer/Malignant	RNA-Seq	POSITIVE	INDIRECT	DOWN	48hrs post-transfection, Overexpression
ENSG00000137509	PRCP	hsa-miR-1343-3p	Homo sapiens	A549	Lung	Cancer/Malignant	RNA-Seq	NEGATIVE	INDIRECT	NA	48hrs post-transfection, Overexpression
ENSG00000137648	TMPRSS4	hsa-miR-1343-3p	Homo sapiens	A549	Lung	Cancer/Malignant	RNA-Seq	NEGATIVE	INDIRECT	NA	48hrs post-transfection, Overexpression
ENSG00000137673	MMP7	hsa-miR-1343-3p	Homo sapiens	A549	Lung	Cancer/Malignant	RNA-Seq	NEGATIVE	INDIRECT	NA	48hrs post-transfection, Overexpression
ENSG00000137691	C11orf70	hsa-miR-1343-3p	Homo sapiens	A549	Lung	Cancer/Malignant	RNA-Seq	NEGATIVE	INDIRECT	NA	48hrs post-transfection, Overexpression
ENSG00000137699	TRIM29	hsa-miR-1343-3p	Homo sapiens	A549	Lung	Cancer/Malignant	RNA-Seq	NEGATIVE	INDIRECT	NA	48hrs post-transfection, Overexpression
ENSG00000137700	SLC37A4	hsa-miR-1343-3p	Homo sapiens	293S	Kidney	Embryonic/Fetal	HITS-CLIP	POSITIVE	DIRECT	DOWN	no treatment (control)
ENSG00000137710	RDX	hsa-miR-1343-3p	Homo sapiens	A549	Lung	Cancer/Malignant	RNA-Seq	POSITIVE	INDIRECT	DOWN	48hrs post-transfection, Overexpression
ENSG00000137713	PPP2R1B	hsa-miR-1343-3p	Homo sapiens	16HBE14O	Bronchus	Normal/Primary	RNA-Seq	NEGATIVE	INDIRECT	NA	48hrs post-transfection, Overexpression
ENSG00000137713	PPP2R1B	hsa-miR-1343-3p	Homo sapiens	A549	Lung	Cancer/Malignant	RNA-Seq	POSITIVE	INDIRECT	DOWN	48hrs post-transfection, Overexpression
ENSG00000137752	CASP1	hsa-miR-1343-3p	Homo sapiens	A549	Lung	Cancer/Malignant	RNA-Seq	NEGATIVE	INDIRECT	NA	48hrs post-transfection, Overexpression
ENSG00000137801	THBS1	hsa-miR-1343-3p	Homo sapiens	16HBE14O	Bronchus	Normal/Primary	RNA-Seq	POSITIVE	INDIRECT	DOWN	48hrs post-transfection, Overexpression
ENSG00000137801	THBS1	hsa-miR-1343-3p	Homo sapiens	A549	Lung	Cancer/Malignant	RNA-Seq	NEGATIVE	INDIRECT	NA	48hrs post-transfection, Overexpression
ENSG00000137809	ITGA11	hsa-miR-1343-3p	Homo sapiens	A549	Lung	Cancer/Malignant	RNA-Seq	NEGATIVE	INDIRECT	NA	48hrs post-transfection, Overexpression
ENSG00000137819	PAQR5	hsa-miR-1343-3p	Homo sapiens	A549	Lung	Cancer/Malignant	RNA-Seq	NEGATIVE	INDIRECT	NA	48hrs post-transfection, Overexpression
ENSG00000137880	GCHFR	hsa-miR-1343-3p	Homo sapiens	A549	Lung	Cancer/Malignant	RNA-Seq	POSITIVE	INDIRECT	DOWN	48hrs post-transfection, Overexpression
ENSG00000137962	ARHGAP29	hsa-miR-1343-3p	Homo sapiens	A549	Lung	Cancer/Malignant	RNA-Seq	NEGATIVE	INDIRECT	NA	48hrs post-transfection, Overexpression
ENSG00000137996	RTCA	hsa-miR-1343-3p	Homo sapiens	A549	Lung	Cancer/Malignant	RNA-Seq	POSITIVE	INDIRECT	DOWN	48hrs post-transfection, Overexpression
ENSG00000138002	IFT172	hsa-miR-1343-3p	Homo sapiens	A549	Lung	Cancer/Malignant	RNA-Seq	NEGATIVE	INDIRECT	NA	48hrs post-transfection, Overexpression
ENSG00000138030	KHK	hsa-miR-1343-3p	Homo sapiens	16HBE14O	Bronchus	Normal/Primary	RNA-Seq	NEGATIVE	INDIRECT	NA	48hrs post-transfection, Overexpression
ENSG00000138030	KHK	hsa-miR-1343-3p	Homo sapiens	A549	Lung	Cancer/Malignant	RNA-Seq	POSITIVE	INDIRECT	DOWN	48hrs post-transfection, Overexpression
ENSG00000138061	CYP1B1	hsa-miR-1343-3p	Homo sapiens	A549	Lung	Cancer/Malignant	RNA-Seq	POSITIVE	INDIRECT	DOWN	48hrs post-transfection, Overexpression
ENSG00000138119	MYOF	hsa-miR-1343-3p	Homo sapiens	A549	Lung	Cancer/Malignant	RNA-Seq	NEGATIVE	INDIRECT	NA	48hrs post-transfection, Overexpression
ENSG00000138172	CALHM2	hsa-miR-1343-3p	Homo sapiens	A549	Lung	Cancer/Malignant	RNA-Seq	POSITIVE	INDIRECT	DOWN	48hrs post-transfection, Overexpression
ENSG00000138246	DNAJC13	hsa-miR-1343-3p	Homo sapiens	A549	Lung	Cancer/Malignant	RNA-Seq	NEGATIVE	INDIRECT	NA	48hrs post-transfection, Overexpression
ENSG00000138316	ADAMTS14	hsa-miR-1343-3p	Homo sapiens	16HBE14O	Bronchus	Normal/Primary	RNA-Seq	NEGATIVE	INDIRECT	NA	48hrs post-transfection, Overexpression
ENSG00000138346	DNA2	hsa-miR-1343-3p	Homo sapiens	A549	Lung	Cancer/Malignant	RNA-Seq	POSITIVE	INDIRECT	DOWN	48hrs post-transfection, Overexpression
ENSG00000138347	MYPN	hsa-miR-1343-3p	Homo sapiens	A549	Lung	Cancer/Malignant	RNA-Seq	POSITIVE	INDIRECT	DOWN	48hrs post-transfection, Overexpression
ENSG00000138448	ITGAV	hsa-miR-1343-3p	Homo sapiens	A549	Lung	Cancer/Malignant	RNA-Seq	NEGATIVE	INDIRECT	NA	48hrs post-transfection, Overexpression
ENSG00000138449	SLC40A1	hsa-miR-1343-3p	Homo sapiens	A549	Lung	Cancer/Malignant	RNA-Seq	POSITIVE	INDIRECT	DOWN	48hrs post-transfection, Overexpression
ENSG00000138614	VWA9	hsa-miR-1343-3p	Homo sapiens	A549	Lung	Cancer/Malignant	RNA-Seq	POSITIVE	INDIRECT	DOWN	48hrs post-transfection, Overexpression
ENSG00000138685	FGF2	hsa-miR-1343-3p	Homo sapiens	16HBE14O	Bronchus	Normal/Primary	RNA-Seq	POSITIVE	INDIRECT	DOWN	48hrs post-transfection, Overexpression
ENSG00000138685	FGF2	hsa-miR-1343-3p	Homo sapiens	A549	Lung	Cancer/Malignant	RNA-Seq	NEGATIVE	INDIRECT	NA	48hrs post-transfection, Overexpression
ENSG00000138744	NAAA	hsa-miR-1343-3p	Homo sapiens	A549	Lung	Cancer/Malignant	RNA-Seq	POSITIVE	INDIRECT	DOWN	48hrs post-transfection, Overexpression
ENSG00000138796	HADH	hsa-miR-1343-3p	Homo sapiens	A549	Lung	Cancer/Malignant	RNA-Seq	POSITIVE	INDIRECT	DOWN	48hrs post-transfection, Overexpression
ENSG00000138829	FBN2	hsa-miR-1343-3p	Homo sapiens	16HBE14O	Bronchus	Normal/Primary	RNA-Seq	POSITIVE	INDIRECT	DOWN	48hrs post-transfection, Overexpression
ENSG00000138829	FBN2	hsa-miR-1343-3p	Homo sapiens	A549	Lung	Cancer/Malignant	RNA-Seq	NEGATIVE	INDIRECT	NA	48hrs post-transfection, Overexpression
ENSG00000138834	MAPK8IP3	hsa-miR-1343-3p	Homo sapiens	293S	Kidney	Embryonic/Fetal	HITS-CLIP	POSITIVE	DIRECT	DOWN	no treatment (control)
ENSG00000138867	GUCD1	hsa-miR-1343-3p	Homo sapiens	A549	Lung	Cancer/Malignant	RNA-Seq	NEGATIVE	INDIRECT	NA	48hrs post-transfection, Overexpression
ENSG00000138944	KIAA1644	hsa-miR-1343-3p	Homo sapiens	16HBE14O	Bronchus	Normal/Primary	RNA-Seq	NEGATIVE	INDIRECT	NA	48hrs post-transfection, Overexpression
ENSG00000139168	ZCRB1	hsa-miR-1343-3p	Homo sapiens	A549	Lung	Cancer/Malignant	RNA-Seq	NEGATIVE	INDIRECT	NA	48hrs post-transfection, Overexpression
ENSG00000139173	TMEM117	hsa-miR-1343-3p	Homo sapiens	A549	Lung	Cancer/Malignant	RNA-Seq	POSITIVE	INDIRECT	DOWN	48hrs post-transfection, Overexpression
ENSG00000139182	CLSTN3	hsa-miR-1343-3p	Homo sapiens	16HBE14O	Bronchus	Normal/Primary	RNA-Seq	NEGATIVE	INDIRECT	NA	48hrs post-transfection, Overexpression
ENSG00000139187	KLRG1	hsa-miR-1343-3p	Homo sapiens	A549	Lung	Cancer/Malignant	RNA-Seq	POSITIVE	INDIRECT	DOWN	48hrs post-transfection, Overexpression
ENSG00000139190	VAMP1	hsa-miR-1343-3p	Homo sapiens	A549	Lung	Cancer/Malignant	RNA-Seq	POSITIVE	INDIRECT	DOWN	48hrs post-transfection, Overexpression
ENSG00000139197	PEX5	hsa-miR-1343-3p	Homo sapiens	A549	Lung	Cancer/Malignant	RNA-Seq	NEGATIVE	INDIRECT	NA	48hrs post-transfection, Overexpression
ENSG00000139318	DUSP6	hsa-miR-1343-3p	Homo sapiens	16HBE14O	Bronchus	Normal/Primary	RNA-Seq	POSITIVE	INDIRECT	DOWN	48hrs post-transfection, Overexpression
ENSG00000139324	TMTC3	hsa-miR-1343-3p	Homo sapiens	A549	Lung	Cancer/Malignant	RNA-Seq	NEGATIVE	INDIRECT	NA	48hrs post-transfection, Overexpression
ENSG00000139410	SDSL	hsa-miR-1343-3p	Homo sapiens	16HBE14O	Bronchus	Normal/Primary	RNA-Seq	NEGATIVE	INDIRECT	NA	48hrs post-transfection, Overexpression
ENSG00000139438	FAM222A	hsa-miR-1343-3p	Homo sapiens	A549	Lung	Cancer/Malignant	RNA-Seq	POSITIVE	INDIRECT	DOWN	48hrs post-transfection, Overexpression
ENSG00000139515	PDX1	hsa-miR-1343-3p	Homo sapiens	16HBE14O	Bronchus	Normal/Primary	RNA-Seq	NEGATIVE	INDIRECT	NA	48hrs post-transfection, Overexpression
ENSG00000139531	SUOX	hsa-miR-1343-3p	Homo sapiens	A549	Lung	Cancer/Malignant	RNA-Seq	POSITIVE	INDIRECT	DOWN	48hrs post-transfection, Overexpression
ENSG00000139626	ITGB7	hsa-miR-1343-3p	Homo sapiens	A549	Lung	Cancer/Malignant	RNA-Seq	POSITIVE	INDIRECT	DOWN	48hrs post-transfection, Overexpression
ENSG00000139631	CSAD	hsa-miR-1343-3p	Homo sapiens	A549	Lung	Cancer/Malignant	RNA-Seq	POSITIVE	INDIRECT	DOWN	48hrs post-transfection, Overexpression
ENSG00000139636	LMBR1L	hsa-miR-1343-3p	Homo sapiens	A549	Lung	Cancer/Malignant	RNA-Seq	NEGATIVE	INDIRECT	NA	48hrs post-transfection, Overexpression
ENSG00000139644	TMBIM6	hsa-miR-1343-3p	Homo sapiens	293S	Kidney	Embryonic/Fetal	HITS-CLIP	POSITIVE	DIRECT	DOWN	no treatment (control)
ENSG00000139800	ZIC5	hsa-miR-1343-3p	Homo sapiens	A549	Lung	Cancer/Malignant	RNA-Seq	POSITIVE	INDIRECT	DOWN	48hrs post-transfection, Overexpression
ENSG00000139832	RAB20	hsa-miR-1343-3p	Homo sapiens	16HBE14O	Bronchus	Normal/Primary	RNA-Seq	NEGATIVE	INDIRECT	NA	48hrs post-transfection, Overexpression
ENSG00000139926	FRMD6	hsa-miR-1343-3p	Homo sapiens	A549	Lung	Cancer/Malignant	RNA-Seq	NEGATIVE	INDIRECT	NA	48hrs post-transfection, Overexpression
ENSG00000139985	ADAM21	hsa-miR-1343-3p	Homo sapiens	16HBE14O	Bronchus	Normal/Primary	RNA-Seq	NEGATIVE	INDIRECT	NA	48hrs post-transfection, Overexpression
ENSG00000140006	WDR89	hsa-miR-1343-3p	Homo sapiens	A549	Lung	Cancer/Malignant	RNA-Seq	POSITIVE	INDIRECT	DOWN	48hrs post-transfection, Overexpression
ENSG00000140022	STON2	hsa-miR-1343-3p	Homo sapiens	A549	Lung	Cancer/Malignant	RNA-Seq	POSITIVE	INDIRECT	DOWN	48hrs post-transfection, Overexpression
ENSG00000140030	GPR65	hsa-miR-1343-3p	Homo sapiens	293S	Kidney	Embryonic/Fetal	HITS-CLIP	POSITIVE	DIRECT	DOWN	treatment: emetine
ENSG00000140044	JDP2	hsa-miR-1343-3p	Homo sapiens	A549	Lung	Cancer/Malignant	RNA-Seq	NEGATIVE	INDIRECT	NA	48hrs post-transfection, Overexpression
ENSG00000140092	FBLN5	hsa-miR-1343-3p	Homo sapiens	A549	Lung	Cancer/Malignant	RNA-Seq	POSITIVE	INDIRECT	DOWN	48hrs post-transfection, Overexpression
ENSG00000140279	DUOX2	hsa-miR-1343-3p	Homo sapiens	A549	Lung	Cancer/Malignant	RNA-Seq	NEGATIVE	INDIRECT	NA	48hrs post-transfection, Overexpression
ENSG00000140386	SCAPER	hsa-miR-1343-3p	Homo sapiens	16HBE14O	Bronchus	Normal/Primary	RNA-Seq	POSITIVE	INDIRECT	DOWN	48hrs post-transfection, Overexpression
ENSG00000140398	NEIL1	hsa-miR-1343-3p	Homo sapiens	16HBE14O	Bronchus	Normal/Primary	RNA-Seq	NEGATIVE	INDIRECT	NA	48hrs post-transfection, Overexpression
ENSG00000140398	NEIL1	hsa-miR-1343-3p	Homo sapiens	A549	Lung	Cancer/Malignant	RNA-Seq	POSITIVE	INDIRECT	DOWN	48hrs post-transfection, Overexpression
ENSG00000140416	TPM1	hsa-miR-1343-3p	Homo sapiens	A549	Lung	Cancer/Malignant	RNA-Seq	NEGATIVE	INDIRECT	NA	48hrs post-transfection, Overexpression
ENSG00000140479	PCSK6	hsa-miR-1343-3p	Homo sapiens	A549	Lung	Cancer/Malignant	RNA-Seq	POSITIVE	INDIRECT	DOWN	48hrs post-transfection, Overexpression
ENSG00000140481	CCDC33	hsa-miR-1343-3p	Homo sapiens	A549	Lung	Cancer/Malignant	RNA-Seq	POSITIVE	INDIRECT	DOWN	48hrs post-transfection, Overexpression
ENSG00000140519	RHCG	hsa-miR-1343-3p	Homo sapiens	16HBE14O	Bronchus	Normal/Primary	RNA-Seq	POSITIVE	INDIRECT	DOWN	48hrs post-transfection, Overexpression
ENSG00000140519	RHCG	hsa-miR-1343-3p	Homo sapiens	A549	Lung	Cancer/Malignant	RNA-Seq	NEGATIVE	INDIRECT	NA	48hrs post-transfection, Overexpression
ENSG00000140545	MFGE8	hsa-miR-1343-3p	Homo sapiens	A549	Lung	Cancer/Malignant	RNA-Seq	NEGATIVE	INDIRECT	NA	48hrs post-transfection, Overexpression
ENSG00000140564	FURIN	hsa-miR-1343-3p	Homo sapiens	A549	Lung	Cancer/Malignant	RNA-Seq	POSITIVE	INDIRECT	DOWN	48hrs post-transfection, Overexpression
ENSG00000140577	CRTC3	hsa-miR-1343-3p	Homo sapiens	293S	Kidney	Embryonic/Fetal	HITS-CLIP	POSITIVE	DIRECT	DOWN	no treatment (control)
ENSG00000140650	PMM2	hsa-miR-1343-3p	Homo sapiens	A549	Lung	Cancer/Malignant	RNA-Seq	NEGATIVE	INDIRECT	NA	48hrs post-transfection, Overexpression
ENSG00000140848	CPNE2	hsa-miR-1343-3p	Homo sapiens	A549	Lung	Cancer/Malignant	RNA-Seq	NEGATIVE	INDIRECT	NA	48hrs post-transfection, Overexpression
ENSG00000140905	GCSH	hsa-miR-1343-3p	Homo sapiens	A549	Lung	Cancer/Malignant	RNA-Seq	NEGATIVE	INDIRECT	NA	48hrs post-transfection, Overexpression
ENSG00000141030	COPS3	hsa-miR-1343-3p	Homo sapiens	293S	Kidney	Embryonic/Fetal	HITS-CLIP	POSITIVE	DIRECT	DOWN	no treatment (control)
ENSG00000141052	MYOCD	hsa-miR-1343-3p	Homo sapiens	A549	Lung	Cancer/Malignant	RNA-Seq	POSITIVE	INDIRECT	DOWN	48hrs post-transfection, Overexpression
ENSG00000141179	PCTP	hsa-miR-1343-3p	Homo sapiens	A549	Lung	Cancer/Malignant	RNA-Seq	NEGATIVE	INDIRECT	NA	48hrs post-transfection, Overexpression
ENSG00000141232	TOB1	hsa-miR-1343-3p	Homo sapiens	A549	Lung	Cancer/Malignant	RNA-Seq	POSITIVE	INDIRECT	DOWN	48hrs post-transfection, Overexpression
ENSG00000141448	GATA6	hsa-miR-1343-3p	Homo sapiens	16HBE14O	Bronchus	Normal/Primary	RNA-Seq	POSITIVE	INDIRECT	DOWN	48hrs post-transfection, Overexpression
ENSG00000141503	MINK1	hsa-miR-1343-3p	Homo sapiens	16HBE14O	Bronchus	Normal/Primary	RNA-Seq	POSITIVE	INDIRECT	DOWN	48hrs post-transfection, Overexpression
ENSG00000141505	ASGR1	hsa-miR-1343-3p	Homo sapiens	A549	Lung	Cancer/Malignant	RNA-Seq	POSITIVE	INDIRECT	DOWN	48hrs post-transfection, Overexpression
ENSG00000141522	ARHGDIA	hsa-miR-1343-3p	Homo sapiens	A549	Lung	Cancer/Malignant	RNA-Seq	NEGATIVE	INDIRECT	NA	48hrs post-transfection, Overexpression
ENSG00000141524	TMC6	hsa-miR-1343-3p	Homo sapiens	A549	Lung	Cancer/Malignant	RNA-Seq	POSITIVE	INDIRECT	DOWN	48hrs post-transfection, Overexpression
ENSG00000141526	SLC16A3	hsa-miR-1343-3p	Homo sapiens	A549	Lung	Cancer/Malignant	RNA-Seq	POSITIVE	INDIRECT	DOWN	48hrs post-transfection, Overexpression
ENSG00000141540	TTYH2	hsa-miR-1343-3p	Homo sapiens	A549	Lung	Cancer/Malignant	RNA-Seq	POSITIVE	INDIRECT	DOWN	48hrs post-transfection, Overexpression
ENSG00000141551	CSNK1D	hsa-miR-1343-3p	Homo sapiens	293S	Kidney	Embryonic/Fetal	HITS-CLIP	POSITIVE	DIRECT	DOWN	treatment: arsenite
ENSG00000141560	FN3KRP	hsa-miR-1343-3p	Homo sapiens	A549	Lung	Cancer/Malignant	RNA-Seq	POSITIVE	INDIRECT	DOWN	48hrs post-transfection, Overexpression
ENSG00000141568	FOXK2	hsa-miR-1343-3p	Homo sapiens	293S	Kidney	Embryonic/Fetal	HITS-CLIP	POSITIVE	DIRECT	DOWN	treatment: arsenite
ENSG00000141570	CBX8	hsa-miR-1343-3p	Homo sapiens	A549	Lung	Cancer/Malignant	RNA-Seq	POSITIVE	INDIRECT	DOWN	48hrs post-transfection, Overexpression
ENSG00000141574	SECTM1	hsa-miR-1343-3p	Homo sapiens	16HBE14O	Bronchus	Normal/Primary	RNA-Seq	NEGATIVE	INDIRECT	NA	48hrs post-transfection, Overexpression
ENSG00000141576	RNF157	hsa-miR-1343-3p	Homo sapiens	A549	Lung	Cancer/Malignant	RNA-Seq	POSITIVE	INDIRECT	DOWN	48hrs post-transfection, Overexpression
ENSG00000141579	ZNF750	hsa-miR-1343-3p	Homo sapiens	16HBE14O	Bronchus	Normal/Primary	RNA-Seq	NEGATIVE	INDIRECT	NA	48hrs post-transfection, Overexpression
ENSG00000141682	PMAIP1	hsa-miR-1343-3p	Homo sapiens	A549	Lung	Cancer/Malignant	RNA-Seq	POSITIVE	INDIRECT	DOWN	48hrs post-transfection, Overexpression
ENSG00000141759	TXNL4A	hsa-miR-1343-3p	Homo sapiens	A549	Lung	Cancer/Malignant	RNA-Seq	NEGATIVE	INDIRECT	NA	48hrs post-transfection, Overexpression
ENSG00000141905	NFIC	hsa-miR-1343-3p	Homo sapiens	16HBE14O	Bronchus	Normal/Primary	RNA-Seq	POSITIVE	INDIRECT	DOWN	48hrs post-transfection, Overexpression
ENSG00000141905	NFIC	hsa-miR-1343-3p	Homo sapiens	A549	Lung	Cancer/Malignant	RNA-Seq	NEGATIVE	INDIRECT	NA	48hrs post-transfection, Overexpression
ENSG00000141933	TPGS1	hsa-miR-1343-3p	Homo sapiens	A549	Lung	Cancer/Malignant	RNA-Seq	NEGATIVE	INDIRECT	NA	48hrs post-transfection, Overexpression
ENSG00000141971	MVB12A	hsa-miR-1343-3p	Homo sapiens	A549	Lung	Cancer/Malignant	RNA-Seq	NEGATIVE	INDIRECT	NA	48hrs post-transfection, Overexpression
ENSG00000142065	ZFP14	hsa-miR-1343-3p	Homo sapiens	A549	Lung	Cancer/Malignant	RNA-Seq	POSITIVE	INDIRECT	DOWN	48hrs post-transfection, Overexpression
ENSG00000142102	ATHL1	hsa-miR-1343-3p	Homo sapiens	293S	Kidney	Embryonic/Fetal	HITS-CLIP	POSITIVE	DIRECT	DOWN	no treatment (control)
ENSG00000142102	ATHL1	hsa-miR-1343-3p	Homo sapiens	A549	Lung	Cancer/Malignant	RNA-Seq	POSITIVE	INDIRECT	DOWN	48hrs post-transfection, Overexpression
ENSG00000142156	COL6A1	hsa-miR-1343-3p	Homo sapiens	16HBE14O	Bronchus	Normal/Primary	RNA-Seq	NEGATIVE	INDIRECT	NA	48hrs post-transfection, Overexpression
ENSG00000142156	COL6A1	hsa-miR-1343-3p	Homo sapiens	A549	Lung	Cancer/Malignant	RNA-Seq	POSITIVE	INDIRECT	DOWN	48hrs post-transfection, Overexpression
ENSG00000142173	COL6A2	hsa-miR-1343-3p	Homo sapiens	16HBE14O	Bronchus	Normal/Primary	RNA-Seq	NEGATIVE	INDIRECT	NA	48hrs post-transfection, Overexpression
ENSG00000142208	AKT1	hsa-miR-1343-3p	Homo sapiens	293S	Kidney	Embryonic/Fetal	HITS-CLIP	POSITIVE	DIRECT	DOWN	no treatment (control)
ENSG00000142208	AKT1	hsa-miR-1343-3p	Homo sapiens	293S	Kidney	Embryonic/Fetal	HITS-CLIP	POSITIVE	DIRECT	DOWN	treatment:emetine
ENSG00000142252	GEMIN7	hsa-miR-1343-3p	Homo sapiens	293S	Kidney	Embryonic/Fetal	HITS-CLIP	POSITIVE	DIRECT	DOWN	treatment: emetine
ENSG00000142252	GEMIN7	hsa-miR-1343-3p	Homo sapiens	16HBE14O	Bronchus	Normal/Primary	RNA-Seq	POSITIVE	INDIRECT	DOWN	48hrs post-transfection, Overexpression
ENSG00000142252	GEMIN7	hsa-miR-1343-3p	Homo sapiens	A549	Lung	Cancer/Malignant	RNA-Seq	NEGATIVE	INDIRECT	NA	48hrs post-transfection, Overexpression
ENSG00000142330	CAPN10	hsa-miR-1343-3p	Homo sapiens	A549	Lung	Cancer/Malignant	RNA-Seq	NEGATIVE	INDIRECT	NA	48hrs post-transfection, Overexpression
ENSG00000142408	CACNG8	hsa-miR-1343-3p	Homo sapiens	16HBE14O	Bronchus	Normal/Primary	RNA-Seq	NEGATIVE	INDIRECT	NA	48hrs post-transfection, Overexpression
ENSG00000142408	CACNG8	hsa-miR-1343-3p	Homo sapiens	A549	Lung	Cancer/Malignant	RNA-Seq	POSITIVE	INDIRECT	DOWN	48hrs post-transfection, Overexpression
ENSG00000142484	TM4SF5	hsa-miR-1343-3p	Homo sapiens	A549	Lung	Cancer/Malignant	RNA-Seq	POSITIVE	INDIRECT	DOWN	48hrs post-transfection, Overexpression
ENSG00000142494	SLC47A1	hsa-miR-1343-3p	Homo sapiens	A549	Lung	Cancer/Malignant	RNA-Seq	POSITIVE	INDIRECT	DOWN	48hrs post-transfection, Overexpression
ENSG00000142611	PRDM16	hsa-miR-1343-3p	Homo sapiens	A549	Lung	Cancer/Malignant	RNA-Seq	NEGATIVE	INDIRECT	NA	48hrs post-transfection, Overexpression
ENSG00000142621	FHAD1	hsa-miR-1343-3p	Homo sapiens	16HBE14O	Bronchus	Normal/Primary	RNA-Seq	NEGATIVE	INDIRECT	NA	48hrs post-transfection, Overexpression
ENSG00000142623	PADI1	hsa-miR-1343-3p	Homo sapiens	16HBE14O	Bronchus	Normal/Primary	RNA-Seq	POSITIVE	INDIRECT	DOWN	48hrs post-transfection, Overexpression
ENSG00000142632	ARHGEF19	hsa-miR-1343-3p	Homo sapiens	16HBE14O	Bronchus	Normal/Primary	RNA-Seq	NEGATIVE	INDIRECT	NA	48hrs post-transfection, Overexpression
ENSG00000142632	ARHGEF19	hsa-miR-1343-3p	Homo sapiens	A549	Lung	Cancer/Malignant	RNA-Seq	POSITIVE	INDIRECT	DOWN	48hrs post-transfection, Overexpression
ENSG00000142634	EFHD2	hsa-miR-1343-3p	Homo sapiens	A549	Lung	Cancer/Malignant	RNA-Seq	NEGATIVE	INDIRECT	NA	48hrs post-transfection, Overexpression
ENSG00000142655	PEX14	hsa-miR-1343-3p	Homo sapiens	16HBE14O	Bronchus	Normal/Primary	RNA-Seq	POSITIVE	INDIRECT	DOWN	48hrs post-transfection, Overexpression
ENSG00000142655	PEX14	hsa-miR-1343-3p	Homo sapiens	A549	Lung	Cancer/Malignant	RNA-Seq	NEGATIVE	INDIRECT	NA	48hrs post-transfection, Overexpression
ENSG00000142661	MYOM3	hsa-miR-1343-3p	Homo sapiens	A549	Lung	Cancer/Malignant	RNA-Seq	NEGATIVE	INDIRECT	NA	48hrs post-transfection, Overexpression
ENSG00000142677	IL22RA1	hsa-miR-1343-3p	Homo sapiens	16HBE14O	Bronchus	Normal/Primary	RNA-Seq	NEGATIVE	INDIRECT	NA	48hrs post-transfection, Overexpression
ENSG00000142677	IL22RA1	hsa-miR-1343-3p	Homo sapiens	A549	Lung	Cancer/Malignant	RNA-Seq	POSITIVE	INDIRECT	DOWN	48hrs post-transfection, Overexpression
ENSG00000142765	SYTL1	hsa-miR-1343-3p	Homo sapiens	A549	Lung	Cancer/Malignant	RNA-Seq	NEGATIVE	INDIRECT	NA	48hrs post-transfection, Overexpression
ENSG00000142864	SERBP1	hsa-miR-1343-3p	Homo sapiens	A549	Lung	Cancer/Malignant	RNA-Seq	POSITIVE	INDIRECT	DOWN	48hrs post-transfection, Overexpression
ENSG00000142871	CYR61	hsa-miR-1343-3p	Homo sapiens	16HBE14O	Bronchus	Normal/Primary	RNA-Seq	POSITIVE	INDIRECT	DOWN	48hrs post-transfection, Overexpression
ENSG00000142871	CYR61	hsa-miR-1343-3p	Homo sapiens	A549	Lung	Cancer/Malignant	RNA-Seq	NEGATIVE	INDIRECT	NA	48hrs post-transfection, Overexpression
ENSG00000142910	TINAGL1	hsa-miR-1343-3p	Homo sapiens	A549	Lung	Cancer/Malignant	RNA-Seq	NEGATIVE	INDIRECT	NA	48hrs post-transfection, Overexpression
ENSG00000143119	CD53	hsa-miR-1343-3p	Homo sapiens	16HBE14O	Bronchus	Normal/Primary	RNA-Seq	NEGATIVE	INDIRECT	NA	48hrs post-transfection, Overexpression
ENSG00000143248	RGS5	hsa-miR-1343-3p	Homo sapiens	A549	Lung	Cancer/Malignant	RNA-Seq	POSITIVE	INDIRECT	DOWN	48hrs post-transfection, Overexpression
ENSG00000143294	PRCC	hsa-miR-1343-3p	Homo sapiens	16HBE14O	Bronchus	Normal/Primary	RNA-Seq	POSITIVE	INDIRECT	DOWN	48hrs post-transfection, Overexpression
ENSG00000143294	PRCC	hsa-miR-1343-3p	Homo sapiens	A549	Lung	Cancer/Malignant	RNA-Seq	NEGATIVE	INDIRECT	NA	48hrs post-transfection, Overexpression
ENSG00000143320	CRABP2	hsa-miR-1343-3p	Homo sapiens	16HBE14O	Bronchus	Normal/Primary	RNA-Seq	NEGATIVE	INDIRECT	NA	48hrs post-transfection, Overexpression
ENSG00000143320	CRABP2	hsa-miR-1343-3p	Homo sapiens	A549	Lung	Cancer/Malignant	RNA-Seq	NEGATIVE	INDIRECT	NA	48hrs post-transfection, Overexpression
ENSG00000143322	ABL2	hsa-miR-1343-3p	Homo sapiens	16HBE14O	Bronchus	Normal/Primary	RNA-Seq	POSITIVE	INDIRECT	DOWN	48hrs post-transfection, Overexpression
ENSG00000143324	XPR1	hsa-miR-1343-3p	Homo sapiens	A549	Lung	Cancer/Malignant	RNA-Seq	NEGATIVE	INDIRECT	NA	48hrs post-transfection, Overexpression
ENSG00000143369	ECM1	hsa-miR-1343-3p	Homo sapiens	A549	Lung	Cancer/Malignant	RNA-Seq	NEGATIVE	INDIRECT	NA	48hrs post-transfection, Overexpression
ENSG00000143382	ADAMTSL4	hsa-miR-1343-3p	Homo sapiens	A549	Lung	Cancer/Malignant	RNA-Seq	POSITIVE	INDIRECT	DOWN	48hrs post-transfection, Overexpression
ENSG00000143390	RFX5	hsa-miR-1343-3p	Homo sapiens	A549	Lung	Cancer/Malignant	RNA-Seq	POSITIVE	INDIRECT	DOWN	48hrs post-transfection, Overexpression
ENSG00000143412	ANXA9	hsa-miR-1343-3p	Homo sapiens	A549	Lung	Cancer/Malignant	RNA-Seq	POSITIVE	INDIRECT	DOWN	48hrs post-transfection, Overexpression
ENSG00000143416	SELENBP1	hsa-miR-1343-3p	Homo sapiens	A549	Lung	Cancer/Malignant	RNA-Seq	POSITIVE	INDIRECT	DOWN	48hrs post-transfection, Overexpression
ENSG00000143473	KCNH1	hsa-miR-1343-3p	Homo sapiens	A549	Lung	Cancer/Malignant	RNA-Seq	NEGATIVE	INDIRECT	NA	48hrs post-transfection, Overexpression
ENSG00000143476	DTL	hsa-miR-1343-3p	Homo sapiens	A549	Lung	Cancer/Malignant	RNA-Seq	POSITIVE	INDIRECT	DOWN	48hrs post-transfection, Overexpression
ENSG00000143494	VASH2	hsa-miR-1343-3p	Homo sapiens	A549	Lung	Cancer/Malignant	RNA-Seq	POSITIVE	INDIRECT	DOWN	48hrs post-transfection, Overexpression
ENSG00000143502	SUSD4	hsa-miR-1343-3p	Homo sapiens	A549	Lung	Cancer/Malignant	RNA-Seq	POSITIVE	INDIRECT	DOWN	48hrs post-transfection, Overexpression
ENSG00000143512	HHIPL2	hsa-miR-1343-3p	Homo sapiens	A549	Lung	Cancer/Malignant	RNA-Seq	POSITIVE	INDIRECT	DOWN	48hrs post-transfection, Overexpression
ENSG00000143546	S100A8	hsa-miR-1343-3p	Homo sapiens	A549	Lung	Cancer/Malignant	RNA-Seq	NEGATIVE	INDIRECT	NA	48hrs post-transfection, Overexpression
ENSG00000143553	SNAPIN	hsa-miR-1343-3p	Homo sapiens	A549	Lung	Cancer/Malignant	RNA-Seq	NEGATIVE	INDIRECT	NA	48hrs post-transfection, Overexpression
ENSG00000143554	SLC27A3	hsa-miR-1343-3p	Homo sapiens	A549	Lung	Cancer/Malignant	RNA-Seq	POSITIVE	INDIRECT	DOWN	48hrs post-transfection, Overexpression
ENSG00000143578	CREB3L4	hsa-miR-1343-3p	Homo sapiens	293S	Kidney	Embryonic/Fetal	HITS-CLIP	POSITIVE	DIRECT	DOWN	treatment:emetine
ENSG00000143748	NVL	hsa-miR-1343-3p	Homo sapiens	A549	Lung	Cancer/Malignant	RNA-Seq	POSITIVE	INDIRECT	DOWN	48hrs post-transfection, Overexpression
ENSG00000143761	ARF1	hsa-miR-1343-3p	Homo sapiens	293S	Kidney	Embryonic/Fetal	HITS-CLIP	POSITIVE	DIRECT	DOWN	treatment: arsenite
ENSG00000143772	ITPKB	hsa-miR-1343-3p	Homo sapiens	A549	Lung	Cancer/Malignant	RNA-Seq	POSITIVE	INDIRECT	DOWN	48hrs post-transfection, Overexpression
ENSG00000143799	PARP1	hsa-miR-1343-3p	Homo sapiens	293S	Kidney	Embryonic/Fetal	HITS-CLIP	POSITIVE	DIRECT	DOWN	treatment: arsenite
ENSG00000143819	EPHX1	hsa-miR-1343-3p	Homo sapiens	293S	Kidney	Embryonic/Fetal	HITS-CLIP	POSITIVE	DIRECT	DOWN	no treatment (control)
ENSG00000143842	SOX13	hsa-miR-1343-3p	Homo sapiens	A549	Lung	Cancer/Malignant	RNA-Seq	POSITIVE	INDIRECT	DOWN	48hrs post-transfection, Overexpression
ENSG00000143847	PPFIA4	hsa-miR-1343-3p	Homo sapiens	16HBE14O	Bronchus	Normal/Primary	RNA-Seq	NEGATIVE	INDIRECT	NA	48hrs post-transfection, Overexpression
ENSG00000144026	ZNF514	hsa-miR-1343-3p	Homo sapiens	293S	Kidney	Embryonic/Fetal	HITS-CLIP	POSITIVE	DIRECT	DOWN	no treatment (control)
ENSG00000144036	EXOC6B	hsa-miR-1343-3p	Homo sapiens	A549	Lung	Cancer/Malignant	RNA-Seq	NEGATIVE	INDIRECT	NA	48hrs post-transfection, Overexpression
ENSG00000144040	SFXN5	hsa-miR-1343-3p	Homo sapiens	A549	Lung	Cancer/Malignant	RNA-Seq	POSITIVE	INDIRECT	DOWN	48hrs post-transfection, Overexpression
ENSG00000144152	FBLN7	hsa-miR-1343-3p	Homo sapiens	16HBE14O	Bronchus	Normal/Primary	RNA-Seq	NEGATIVE	INDIRECT	NA	48hrs post-transfection, Overexpression
ENSG00000144218	AFF3	hsa-miR-1343-3p	Homo sapiens	293S	Kidney	Embryonic/Fetal	HITS-CLIP	POSITIVE	DIRECT	DOWN	no treatment (control)
ENSG00000144230	GPR17	hsa-miR-1343-3p	Homo sapiens	16HBE14O	Bronchus	Normal/Primary	RNA-Seq	NEGATIVE	INDIRECT	NA	48hrs post-transfection, Overexpression
ENSG00000144233	AMMECR1L	hsa-miR-1343-3p	Homo sapiens	A549	Lung	Cancer/Malignant	RNA-Seq	POSITIVE	INDIRECT	DOWN	48hrs post-transfection, Overexpression
ENSG00000144468	RHBDD1	hsa-miR-1343-3p	Homo sapiens	A549	Lung	Cancer/Malignant	RNA-Seq	POSITIVE	INDIRECT	DOWN	48hrs post-transfection, Overexpression
ENSG00000144476	ACKR3	hsa-miR-1343-3p	Homo sapiens	A549	Lung	Cancer/Malignant	RNA-Seq	NEGATIVE	INDIRECT	NA	48hrs post-transfection, Overexpression
ENSG00000144579	CTDSP1	hsa-miR-1343-3p	Homo sapiens	16HBE14O	Bronchus	Normal/Primary	RNA-Seq	POSITIVE	INDIRECT	DOWN	48hrs post-transfection, Overexpression
ENSG00000144579	CTDSP1	hsa-miR-1343-3p	Homo sapiens	A549	Lung	Cancer/Malignant	RNA-Seq	NEGATIVE	INDIRECT	NA	48hrs post-transfection, Overexpression
ENSG00000144583	MARCH4	hsa-miR-1343-3p	Homo sapiens	16HBE14O	Bronchus	Normal/Primary	RNA-Seq	POSITIVE	INDIRECT	DOWN	48hrs post-transfection, Overexpression
ENSG00000144583	MARCH4	hsa-miR-1343-3p	Homo sapiens	A549	Lung	Cancer/Malignant	RNA-Seq	NEGATIVE	INDIRECT	NA	48hrs post-transfection, Overexpression
ENSG00000144681	STAC	hsa-miR-1343-3p	Homo sapiens	A549	Lung	Cancer/Malignant	RNA-Seq	NEGATIVE	INDIRECT	NA	48hrs post-transfection, Overexpression
ENSG00000144736	SHQ1	hsa-miR-1343-3p	Homo sapiens	A549	Lung	Cancer/Malignant	RNA-Seq	POSITIVE	INDIRECT	DOWN	48hrs post-transfection, Overexpression
ENSG00000144815	NXPE3	hsa-miR-1343-3p	Homo sapiens	16HBE14O	Bronchus	Normal/Primary	RNA-Seq	NEGATIVE	INDIRECT	NA	48hrs post-transfection, Overexpression
ENSG00000144824	PHLDB2	hsa-miR-1343-3p	Homo sapiens	16HBE14O	Bronchus	Normal/Primary	RNA-Seq	POSITIVE	INDIRECT	DOWN	48hrs post-transfection, Overexpression
ENSG00000144824	PHLDB2	hsa-miR-1343-3p	Homo sapiens	A549	Lung	Cancer/Malignant	RNA-Seq	NEGATIVE	INDIRECT	NA	48hrs post-transfection, Overexpression
ENSG00000144837	PLA1A	hsa-miR-1343-3p	Homo sapiens	A549	Lung	Cancer/Malignant	RNA-Seq	NEGATIVE	INDIRECT	NA	48hrs post-transfection, Overexpression
ENSG00000144891	AGTR1	hsa-miR-1343-3p	Homo sapiens	A549	Lung	Cancer/Malignant	RNA-Seq	POSITIVE	INDIRECT	DOWN	48hrs post-transfection, Overexpression
ENSG00000145020	AMT	hsa-miR-1343-3p	Homo sapiens	16HBE14O	Bronchus	Normal/Primary	RNA-Seq	NEGATIVE	INDIRECT	NA	48hrs post-transfection, Overexpression
ENSG00000145040	UCN2	hsa-miR-1343-3p	Homo sapiens	A549	Lung	Cancer/Malignant	RNA-Seq	NEGATIVE	INDIRECT	NA	48hrs post-transfection, Overexpression
ENSG00000145247	OCIAD2	hsa-miR-1343-3p	Homo sapiens	16HBE14O	Bronchus	Normal/Primary	RNA-Seq	POSITIVE	INDIRECT	DOWN	48hrs post-transfection, Overexpression
ENSG00000145247	OCIAD2	hsa-miR-1343-3p	Homo sapiens	A549	Lung	Cancer/Malignant	RNA-Seq	NEGATIVE	INDIRECT	NA	48hrs post-transfection, Overexpression
ENSG00000145287	PLAC8	hsa-miR-1343-3p	Homo sapiens	A549	Lung	Cancer/Malignant	RNA-Seq	NEGATIVE	INDIRECT	NA	48hrs post-transfection, Overexpression
ENSG00000145365	TIFA	hsa-miR-1343-3p	Homo sapiens	16HBE14O	Bronchus	Normal/Primary	RNA-Seq	NEGATIVE	INDIRECT	NA	48hrs post-transfection, Overexpression
ENSG00000145391	SETD7	hsa-miR-1343-3p	Homo sapiens	293S	Kidney	Embryonic/Fetal	HITS-CLIP	POSITIVE	DIRECT	DOWN	treatment:hippuristanol
ENSG00000145431	PDGFC	hsa-miR-1343-3p	Homo sapiens	A549	Lung	Cancer/Malignant	RNA-Seq	NEGATIVE	INDIRECT	NA	48hrs post-transfection, Overexpression
ENSG00000145491	ROPN1L	hsa-miR-1343-3p	Homo sapiens	A549	Lung	Cancer/Malignant	RNA-Seq	NEGATIVE	INDIRECT	NA	48hrs post-transfection, Overexpression
ENSG00000145703	IQGAP2	hsa-miR-1343-3p	Homo sapiens	A549	Lung	Cancer/Malignant	RNA-Seq	POSITIVE	INDIRECT	DOWN	48hrs post-transfection, Overexpression
ENSG00000145850	TIMD4	hsa-miR-1343-3p	Homo sapiens	A549	Lung	Cancer/Malignant	RNA-Seq	POSITIVE	INDIRECT	DOWN	48hrs post-transfection, Overexpression
ENSG00000145990	GFOD1	hsa-miR-1343-3p	Homo sapiens	A549	Lung	Cancer/Malignant	RNA-Seq	POSITIVE	INDIRECT	DOWN	48hrs post-transfection, Overexpression
ENSG00000146038	DCDC2	hsa-miR-1343-3p	Homo sapiens	A549	Lung	Cancer/Malignant	RNA-Seq	NEGATIVE	INDIRECT	NA	48hrs post-transfection, Overexpression
ENSG00000146049	KAAG1	hsa-miR-1343-3p	Homo sapiens	A549	Lung	Cancer/Malignant	RNA-Seq	NEGATIVE	INDIRECT	NA	48hrs post-transfection, Overexpression
ENSG00000146063	TRIM41	hsa-miR-1343-3p	Homo sapiens	293S	Kidney	Embryonic/Fetal	HITS-CLIP	POSITIVE	DIRECT	DOWN	no treatment (control)
ENSG00000146094	DOK3	hsa-miR-1343-3p	Homo sapiens	A549	Lung	Cancer/Malignant	RNA-Seq	POSITIVE	INDIRECT	DOWN	48hrs post-transfection, Overexpression
ENSG00000146166	LGSN	hsa-miR-1343-3p	Homo sapiens	A549	Lung	Cancer/Malignant	RNA-Seq	POSITIVE	INDIRECT	DOWN	48hrs post-transfection, Overexpression
ENSG00000146410	MTFR2	hsa-miR-1343-3p	Homo sapiens	A549	Lung	Cancer/Malignant	RNA-Seq	POSITIVE	INDIRECT	DOWN	48hrs post-transfection, Overexpression
ENSG00000146414	SHPRH	hsa-miR-1343-3p	Homo sapiens	A549	Lung	Cancer/Malignant	RNA-Seq	POSITIVE	INDIRECT	DOWN	48hrs post-transfection, Overexpression
ENSG00000146476	C6orf211	hsa-miR-1343-3p	Homo sapiens	A549	Lung	Cancer/Malignant	RNA-Seq	NEGATIVE	INDIRECT	NA	48hrs post-transfection, Overexpression
ENSG00000146540	C7orf50	hsa-miR-1343-3p	Homo sapiens	16HBE14O	Bronchus	Normal/Primary	RNA-Seq	POSITIVE	INDIRECT	DOWN	48hrs post-transfection, Overexpression
ENSG00000146540	C7orf50	hsa-miR-1343-3p	Homo sapiens	A549	Lung	Cancer/Malignant	RNA-Seq	NEGATIVE	INDIRECT	NA	48hrs post-transfection, Overexpression
ENSG00000146587	RBAK	hsa-miR-1343-3p	Homo sapiens	A549	Lung	Cancer/Malignant	RNA-Seq	POSITIVE	INDIRECT	DOWN	48hrs post-transfection, Overexpression
ENSG00000146648	EGFR	hsa-miR-1343-3p	Homo sapiens	16HBE14O	Bronchus	Normal/Primary	RNA-Seq	POSITIVE	INDIRECT	DOWN	48hrs post-transfection, Overexpression
ENSG00000146648	EGFR	hsa-miR-1343-3p	Homo sapiens	A549	Lung	Cancer/Malignant	RNA-Seq	NEGATIVE	INDIRECT	NA	48hrs post-transfection, Overexpression
ENSG00000146670	CDCA5	hsa-miR-1343-3p	Homo sapiens	A549	Lung	Cancer/Malignant	RNA-Seq	POSITIVE	INDIRECT	DOWN	48hrs post-transfection, Overexpression
ENSG00000146674	IGFBP3	hsa-miR-1343-3p	Homo sapiens	16HBE14O	Bronchus	Normal/Primary	RNA-Seq	POSITIVE	INDIRECT	DOWN	48hrs post-transfection, Overexpression
ENSG00000146674	IGFBP3	hsa-miR-1343-3p	Homo sapiens	A549	Lung	Cancer/Malignant	RNA-Seq	POSITIVE	INDIRECT	DOWN	48hrs post-transfection, Overexpression
ENSG00000146757	ZNF92	hsa-miR-1343-3p	Homo sapiens	A549	Lung	Cancer/Malignant	RNA-Seq	POSITIVE	INDIRECT	DOWN	48hrs post-transfection, Overexpression
ENSG00000146802	TMEM168	hsa-miR-1343-3p	Homo sapiens	A549	Lung	Cancer/Malignant	RNA-Seq	NEGATIVE	INDIRECT	NA	48hrs post-transfection, Overexpression
ENSG00000146826	C7orf43	hsa-miR-1343-3p	Homo sapiens	293S	Kidney	Embryonic/Fetal	HITS-CLIP	POSITIVE	DIRECT	DOWN	no treatment (control)
ENSG00000147065	MSN	hsa-miR-1343-3p	Homo sapiens	A549	Lung	Cancer/Malignant	RNA-Seq	NEGATIVE	INDIRECT	NA	48hrs post-transfection, Overexpression
ENSG00000147082	CCNB3	hsa-miR-1343-3p	Homo sapiens	16HBE14O	Bronchus	Normal/Primary	RNA-Seq	NEGATIVE	INDIRECT	NA	48hrs post-transfection, Overexpression
ENSG00000147099	HDAC8	hsa-miR-1343-3p	Homo sapiens	293S	Kidney	Embryonic/Fetal	HITS-CLIP	POSITIVE	DIRECT	DOWN	no treatment (control)
ENSG00000147100	SLC16A2	hsa-miR-1343-3p	Homo sapiens	16HBE14O	Bronchus	Normal/Primary	RNA-Seq	POSITIVE	INDIRECT	DOWN	48hrs post-transfection, Overexpression
ENSG00000147100	SLC16A2	hsa-miR-1343-3p	Homo sapiens	A549	Lung	Cancer/Malignant	RNA-Seq	NEGATIVE	INDIRECT	NA	48hrs post-transfection, Overexpression
ENSG00000147166	ITGB1BP2	hsa-miR-1343-3p	Homo sapiens	A549	Lung	Cancer/Malignant	RNA-Seq	NEGATIVE	INDIRECT	NA	48hrs post-transfection, Overexpression
ENSG00000147408	CSGALNACT1	hsa-miR-1343-3p	Homo sapiens	16HBE14O	Bronchus	Normal/Primary	RNA-Seq	POSITIVE	INDIRECT	DOWN	48hrs post-transfection, Overexpression
ENSG00000147471	PROSC	hsa-miR-1343-3p	Homo sapiens	A549	Lung	Cancer/Malignant	RNA-Seq	NEGATIVE	INDIRECT	NA	48hrs post-transfection, Overexpression
ENSG00000147509	RGS20	hsa-miR-1343-3p	Homo sapiens	A549	Lung	Cancer/Malignant	RNA-Seq	NEGATIVE	INDIRECT	NA	48hrs post-transfection, Overexpression
ENSG00000147526	TACC1	hsa-miR-1343-3p	Homo sapiens	16HBE14O	Bronchus	Normal/Primary	RNA-Seq	POSITIVE	INDIRECT	DOWN	48hrs post-transfection, Overexpression
ENSG00000147689	FAM83A	hsa-miR-1343-3p	Homo sapiens	A549	Lung	Cancer/Malignant	RNA-Seq	POSITIVE	INDIRECT	DOWN	48hrs post-transfection, Overexpression
ENSG00000147852	VLDLR	hsa-miR-1343-3p	Homo sapiens	16HBE14O	Bronchus	Normal/Primary	RNA-Seq	NEGATIVE	INDIRECT	NA	48hrs post-transfection, Overexpression
ENSG00000147853	AK3	hsa-miR-1343-3p	Homo sapiens	A549	Lung	Cancer/Malignant	RNA-Seq	POSITIVE	INDIRECT	DOWN	48hrs post-transfection, Overexpression
ENSG00000147955	SIGMAR1	hsa-miR-1343-3p	Homo sapiens	293S	Kidney	Embryonic/Fetal	HITS-CLIP	POSITIVE	DIRECT	DOWN	no treatment (control)
ENSG00000147955	SIGMAR1	hsa-miR-1343-3p	Homo sapiens	A549	Lung	Cancer/Malignant	RNA-Seq	NEGATIVE	INDIRECT	NA	48hrs post-transfection, Overexpression
ENSG00000148154	UGCG	hsa-miR-1343-3p	Homo sapiens	A549	Lung	Cancer/Malignant	RNA-Seq	NEGATIVE	INDIRECT	NA	48hrs post-transfection, Overexpression
ENSG00000148225	WDR31	hsa-miR-1343-3p	Homo sapiens	A549	Lung	Cancer/Malignant	RNA-Seq	NEGATIVE	INDIRECT	NA	48hrs post-transfection, Overexpression
ENSG00000148290	SURF1	hsa-miR-1343-3p	Homo sapiens	A549	Lung	Cancer/Malignant	RNA-Seq	NEGATIVE	INDIRECT	NA	48hrs post-transfection, Overexpression
ENSG00000148308	GTF3C5	hsa-miR-1343-3p	Homo sapiens	293S	Kidney	Embryonic/Fetal	HITS-CLIP	POSITIVE	DIRECT	DOWN	treatment:emetine
ENSG00000148344	PTGES	hsa-miR-1343-3p	Homo sapiens	A549	Lung	Cancer/Malignant	RNA-Seq	POSITIVE	INDIRECT	DOWN	48hrs post-transfection, Overexpression
ENSG00000148346	LCN2	hsa-miR-1343-3p	Homo sapiens	A549	Lung	Cancer/Malignant	RNA-Seq	NEGATIVE	INDIRECT	NA	48hrs post-transfection, Overexpression
ENSG00000148362	C9orf142	hsa-miR-1343-3p	Homo sapiens	293S	Kidney	Embryonic/Fetal	HITS-CLIP	POSITIVE	DIRECT	DOWN	no treatment (control)
ENSG00000148362	C9orf142	hsa-miR-1343-3p	Homo sapiens	293S	Kidney	Embryonic/Fetal	HITS-CLIP	POSITIVE	DIRECT	DOWN	treatment: arsenite
ENSG00000148384	INPP5E	hsa-miR-1343-3p	Homo sapiens	293S	Kidney	Embryonic/Fetal	HITS-CLIP	POSITIVE	DIRECT	DOWN	no treatment (control)
ENSG00000148400	NOTCH1	hsa-miR-1343-3p	Homo sapiens	A549	Lung	Cancer/Malignant	RNA-Seq	POSITIVE	INDIRECT	DOWN	48hrs post-transfection, Overexpression
ENSG00000148426	PROSER2	hsa-miR-1343-3p	Homo sapiens	16HBE14O	Bronchus	Normal/Primary	RNA-Seq	POSITIVE	INDIRECT	DOWN	48hrs post-transfection, Overexpression
ENSG00000148444	COMMD3	hsa-miR-1343-3p	Homo sapiens	A549	Lung	Cancer/Malignant	RNA-Seq	NEGATIVE	INDIRECT	NA	48hrs post-transfection, Overexpression
ENSG00000148572	NRBF2	hsa-miR-1343-3p	Homo sapiens	A549	Lung	Cancer/Malignant	RNA-Seq	POSITIVE	INDIRECT	DOWN	48hrs post-transfection, Overexpression
ENSG00000148584	A1CF	hsa-miR-1343-3p	Homo sapiens	A549	Lung	Cancer/Malignant	RNA-Seq	POSITIVE	INDIRECT	DOWN	48hrs post-transfection, Overexpression
ENSG00000148677	ANKRD1	hsa-miR-1343-3p	Homo sapiens	16HBE14O	Bronchus	Normal/Primary	RNA-Seq	POSITIVE	INDIRECT	DOWN	48hrs post-transfection, Overexpression
ENSG00000148677	ANKRD1	hsa-miR-1343-3p	Homo sapiens	A549	Lung	Cancer/Malignant	RNA-Seq	NEGATIVE	INDIRECT	NA	48hrs post-transfection, Overexpression
ENSG00000148688	RPP30	hsa-miR-1343-3p	Homo sapiens	A549	Lung	Cancer/Malignant	RNA-Seq	NEGATIVE	INDIRECT	NA	48hrs post-transfection, Overexpression
ENSG00000148702	HABP2	hsa-miR-1343-3p	Homo sapiens	A549	Lung	Cancer/Malignant	RNA-Seq	NEGATIVE	INDIRECT	NA	48hrs post-transfection, Overexpression
ENSG00000148730	EIF4EBP2	hsa-miR-1343-3p	Homo sapiens	293S	Kidney	Embryonic/Fetal	HITS-CLIP	POSITIVE	DIRECT	DOWN	treatment:emetine
ENSG00000148730	EIF4EBP2	hsa-miR-1343-3p	Homo sapiens	16HBE14O	Bronchus	Normal/Primary	RNA-Seq	POSITIVE	INDIRECT	DOWN	48hrs post-transfection, Overexpression
ENSG00000148730	EIF4EBP2	hsa-miR-1343-3p	Homo sapiens	A549	Lung	Cancer/Malignant	RNA-Seq	NEGATIVE	INDIRECT	NA	48hrs post-transfection, Overexpression
ENSG00000148926	ADM	hsa-miR-1343-3p	Homo sapiens	A549	Lung	Cancer/Malignant	RNA-Seq	NEGATIVE	INDIRECT	NA	48hrs post-transfection, Overexpression
ENSG00000149021	SCGB1A1	hsa-miR-1343-3p	Homo sapiens	16HBE14O	Bronchus	Normal/Primary	RNA-Seq	POSITIVE	INDIRECT	DOWN	48hrs post-transfection, Overexpression
ENSG00000149021	SCGB1A1	hsa-miR-1343-3p	Homo sapiens	A549	Lung	Cancer/Malignant	RNA-Seq	NEGATIVE	INDIRECT	NA	48hrs post-transfection, Overexpression
ENSG00000149054	ZNF215	hsa-miR-1343-3p	Homo sapiens	16HBE14O	Bronchus	Normal/Primary	RNA-Seq	NEGATIVE	INDIRECT	NA	48hrs post-transfection, Overexpression
ENSG00000149091	DGKZ	hsa-miR-1343-3p	Homo sapiens	A549	Lung	Cancer/Malignant	RNA-Seq	NEGATIVE	INDIRECT	NA	48hrs post-transfection, Overexpression
ENSG00000149115	TNKS1BP1	hsa-miR-1343-3p	Homo sapiens	293S	Kidney	Embryonic/Fetal	HITS-CLIP	POSITIVE	DIRECT	DOWN	no treatment (control)
ENSG00000149177	PTPRJ	hsa-miR-1343-3p	Homo sapiens	A549	Lung	Cancer/Malignant	RNA-Seq	NEGATIVE	INDIRECT	NA	48hrs post-transfection, Overexpression
ENSG00000149182	ARFGAP2	hsa-miR-1343-3p	Homo sapiens	293S	Kidney	Embryonic/Fetal	HITS-CLIP	POSITIVE	DIRECT	DOWN	treatment: arsenite
ENSG00000149182	ARFGAP2	hsa-miR-1343-3p	Homo sapiens	16HBE14O	Bronchus	Normal/Primary	RNA-Seq	NEGATIVE	INDIRECT	NA	48hrs post-transfection, Overexpression
ENSG00000149182	ARFGAP2	hsa-miR-1343-3p	Homo sapiens	A549	Lung	Cancer/Malignant	RNA-Seq	POSITIVE	INDIRECT	DOWN	48hrs post-transfection, Overexpression
ENSG00000149260	CAPN5	hsa-miR-1343-3p	Homo sapiens	16HBE14O	Bronchus	Normal/Primary	RNA-Seq	NEGATIVE	INDIRECT	NA	48hrs post-transfection, Overexpression
ENSG00000149380	P4HA3	hsa-miR-1343-3p	Homo sapiens	A549	Lung	Cancer/Malignant	RNA-Seq	NEGATIVE	INDIRECT	NA	48hrs post-transfection, Overexpression
ENSG00000149418	ST14	hsa-miR-1343-3p	Homo sapiens	A549	Lung	Cancer/Malignant	RNA-Seq	NEGATIVE	INDIRECT	NA	48hrs post-transfection, Overexpression
ENSG00000149499	EML3	hsa-miR-1343-3p	Homo sapiens	A549	Lung	Cancer/Malignant	RNA-Seq	POSITIVE	INDIRECT	DOWN	48hrs post-transfection, Overexpression
ENSG00000149541	B3GAT3	hsa-miR-1343-3p	Homo sapiens	293S	Kidney	Embryonic/Fetal	HITS-CLIP	POSITIVE	DIRECT	DOWN	no treatment (control)
ENSG00000149541	B3GAT3	hsa-miR-1343-3p	Homo sapiens	A549	Lung	Cancer/Malignant	RNA-Seq	POSITIVE	INDIRECT	DOWN	48hrs post-transfection, Overexpression
ENSG00000149548	CCDC15	hsa-miR-1343-3p	Homo sapiens	A549	Lung	Cancer/Malignant	RNA-Seq	NEGATIVE	INDIRECT	NA	48hrs post-transfection, Overexpression
ENSG00000149573	MPZL2	hsa-miR-1343-3p	Homo sapiens	A549	Lung	Cancer/Malignant	RNA-Seq	NEGATIVE	INDIRECT	NA	48hrs post-transfection, Overexpression
ENSG00000149798	CDC42EP2	hsa-miR-1343-3p	Homo sapiens	A549	Lung	Cancer/Malignant	RNA-Seq	POSITIVE	INDIRECT	DOWN	48hrs post-transfection, Overexpression
ENSG00000149823	VPS51	hsa-miR-1343-3p	Homo sapiens	A549	Lung	Cancer/Malignant	RNA-Seq	NEGATIVE	INDIRECT	NA	48hrs post-transfection, Overexpression
ENSG00000149930	TAOK2	hsa-miR-1343-3p	Homo sapiens	293S	Kidney	Embryonic/Fetal	HITS-CLIP	POSITIVE	DIRECT	DOWN	no treatment (control)
ENSG00000149932	TMEM219	hsa-miR-1343-3p	Homo sapiens	A549	Lung	Cancer/Malignant	RNA-Seq	NEGATIVE	INDIRECT	NA	48hrs post-transfection, Overexpression
ENSG00000149948	HMGA2	hsa-miR-1343-3p	Homo sapiens	A549	Lung	Cancer/Malignant	RNA-Seq	NEGATIVE	INDIRECT	NA	48hrs post-transfection, Overexpression
ENSG00000150627	WDR17	hsa-miR-1343-3p	Homo sapiens	A549	Lung	Cancer/Malignant	RNA-Seq	NEGATIVE	INDIRECT	NA	48hrs post-transfection, Overexpression
ENSG00000150628	SPATA4	hsa-miR-1343-3p	Homo sapiens	A549	Lung	Cancer/Malignant	RNA-Seq	NEGATIVE	INDIRECT	NA	48hrs post-transfection, Overexpression
ENSG00000150630	VEGFC	hsa-miR-1343-3p	Homo sapiens	16HBE14O	Bronchus	Normal/Primary	RNA-Seq	POSITIVE	INDIRECT	DOWN	48hrs post-transfection, Overexpression
ENSG00000150630	VEGFC	hsa-miR-1343-3p	Homo sapiens	A549	Lung	Cancer/Malignant	RNA-Seq	POSITIVE	INDIRECT	DOWN	48hrs post-transfection, Overexpression
ENSG00000150712	MTMR12	hsa-miR-1343-3p	Homo sapiens	A549	Lung	Cancer/Malignant	RNA-Seq	POSITIVE	INDIRECT	DOWN	48hrs post-transfection, Overexpression
ENSG00000150867	PIP4K2A	hsa-miR-1343-3p	Homo sapiens	A549	Lung	Cancer/Malignant	RNA-Seq	NEGATIVE	INDIRECT	NA	48hrs post-transfection, Overexpression
ENSG00000150977	RILPL2	hsa-miR-1343-3p	Homo sapiens	16HBE14O	Bronchus	Normal/Primary	RNA-Seq	NEGATIVE	INDIRECT	NA	48hrs post-transfection, Overexpression
ENSG00000150977	RILPL2	hsa-miR-1343-3p	Homo sapiens	A549	Lung	Cancer/Malignant	RNA-Seq	POSITIVE	INDIRECT	DOWN	48hrs post-transfection, Overexpression
ENSG00000151090	THRB	hsa-miR-1343-3p	Homo sapiens	A549	Lung	Cancer/Malignant	RNA-Seq	POSITIVE	INDIRECT	DOWN	48hrs post-transfection, Overexpression
ENSG00000151229	SLC2A13	hsa-miR-1343-3p	Homo sapiens	16HBE14O	Bronchus	Normal/Primary	RNA-Seq	NEGATIVE	INDIRECT	NA	48hrs post-transfection, Overexpression
ENSG00000151502	VPS26B	hsa-miR-1343-3p	Homo sapiens	A549	Lung	Cancer/Malignant	RNA-Seq	NEGATIVE	INDIRECT	NA	48hrs post-transfection, Overexpression
ENSG00000151553	FAM160B1	hsa-miR-1343-3p	Homo sapiens	293S	Kidney	Embryonic/Fetal	HITS-CLIP	POSITIVE	DIRECT	DOWN	no treatment (control)
ENSG00000151553	FAM160B1	hsa-miR-1343-3p	Homo sapiens	293S	Kidney	Embryonic/Fetal	HITS-CLIP	POSITIVE	DIRECT	DOWN	treatment:hippuristanol
ENSG00000151651	ADAM8	hsa-miR-1343-3p	Homo sapiens	16HBE14O	Bronchus	Normal/Primary	RNA-Seq	POSITIVE	INDIRECT	DOWN	48hrs post-transfection, Overexpression
ENSG00000151726	ACSL1	hsa-miR-1343-3p	Homo sapiens	A549	Lung	Cancer/Malignant	RNA-Seq	POSITIVE	INDIRECT	DOWN	48hrs post-transfection, Overexpression
ENSG00000151743	AMN1	hsa-miR-1343-3p	Homo sapiens	16HBE14O	Bronchus	Normal/Primary	RNA-Seq	POSITIVE	INDIRECT	DOWN	48hrs post-transfection, Overexpression
ENSG00000151743	AMN1	hsa-miR-1343-3p	Homo sapiens	A549	Lung	Cancer/Malignant	RNA-Seq	NEGATIVE	INDIRECT	NA	48hrs post-transfection, Overexpression
ENSG00000151790	TDO2	hsa-miR-1343-3p	Homo sapiens	A549	Lung	Cancer/Malignant	RNA-Seq	POSITIVE	INDIRECT	DOWN	48hrs post-transfection, Overexpression
ENSG00000151835	SACS	hsa-miR-1343-3p	Homo sapiens	A549	Lung	Cancer/Malignant	RNA-Seq	NEGATIVE	INDIRECT	NA	48hrs post-transfection, Overexpression
ENSG00000151876	FBXO4	hsa-miR-1343-3p	Homo sapiens	16HBE14O	Bronchus	Normal/Primary	RNA-Seq	NEGATIVE	INDIRECT	NA	48hrs post-transfection, Overexpression
ENSG00000151876	FBXO4	hsa-miR-1343-3p	Homo sapiens	A549	Lung	Cancer/Malignant	RNA-Seq	POSITIVE	INDIRECT	DOWN	48hrs post-transfection, Overexpression
ENSG00000151882	CCL28	hsa-miR-1343-3p	Homo sapiens	A549	Lung	Cancer/Malignant	RNA-Seq	NEGATIVE	INDIRECT	NA	48hrs post-transfection, Overexpression
ENSG00000151883	PARP8	hsa-miR-1343-3p	Homo sapiens	16HBE14O	Bronchus	Normal/Primary	RNA-Seq	NEGATIVE	INDIRECT	NA	48hrs post-transfection, Overexpression
ENSG00000151914	DST	hsa-miR-1343-3p	Homo sapiens	A549	Lung	Cancer/Malignant	RNA-Seq	NEGATIVE	INDIRECT	NA	48hrs post-transfection, Overexpression
ENSG00000151917	BEND6	hsa-miR-1343-3p	Homo sapiens	16HBE14O	Bronchus	Normal/Primary	RNA-Seq	POSITIVE	INDIRECT	DOWN	48hrs post-transfection, Overexpression
ENSG00000151917	BEND6	hsa-miR-1343-3p	Homo sapiens	A549	Lung	Cancer/Malignant	RNA-Seq	NEGATIVE	INDIRECT	NA	48hrs post-transfection, Overexpression
ENSG00000152102	FAM168B	hsa-miR-1343-3p	Homo sapiens	A549	Lung	Cancer/Malignant	RNA-Seq	NEGATIVE	INDIRECT	NA	48hrs post-transfection, Overexpression
ENSG00000152127	MGAT5	hsa-miR-1343-3p	Homo sapiens	A549	Lung	Cancer/Malignant	RNA-Seq	POSITIVE	INDIRECT	DOWN	48hrs post-transfection, Overexpression
ENSG00000152133	GPATCH11	hsa-miR-1343-3p	Homo sapiens	A549	Lung	Cancer/Malignant	RNA-Seq	POSITIVE	INDIRECT	DOWN	48hrs post-transfection, Overexpression
ENSG00000152137	HSPB8	hsa-miR-1343-3p	Homo sapiens	16HBE14O	Bronchus	Normal/Primary	RNA-Seq	POSITIVE	INDIRECT	DOWN	48hrs post-transfection, Overexpression
ENSG00000152137	HSPB8	hsa-miR-1343-3p	Homo sapiens	A549	Lung	Cancer/Malignant	RNA-Seq	NEGATIVE	INDIRECT	NA	48hrs post-transfection, Overexpression
ENSG00000152217	SETBP1	hsa-miR-1343-3p	Homo sapiens	A549	Lung	Cancer/Malignant	RNA-Seq	POSITIVE	INDIRECT	DOWN	48hrs post-transfection, Overexpression
ENSG00000152284	TCF7L1	hsa-miR-1343-3p	Homo sapiens	A549	Lung	Cancer/Malignant	RNA-Seq	POSITIVE	INDIRECT	DOWN	48hrs post-transfection, Overexpression
ENSG00000152315	KCNK13	hsa-miR-1343-3p	Homo sapiens	16HBE14O	Bronchus	Normal/Primary	RNA-Seq	NEGATIVE	INDIRECT	NA	48hrs post-transfection, Overexpression
ENSG00000152377	SPOCK1	hsa-miR-1343-3p	Homo sapiens	A549	Lung	Cancer/Malignant	RNA-Seq	NEGATIVE	INDIRECT	NA	48hrs post-transfection, Overexpression
ENSG00000152503	TRIM36	hsa-miR-1343-3p	Homo sapiens	16HBE14O	Bronchus	Normal/Primary	RNA-Seq	NEGATIVE	INDIRECT	NA	48hrs post-transfection, Overexpression
ENSG00000152518	ZFP36L2	hsa-miR-1343-3p	Homo sapiens	A549	Lung	Cancer/Malignant	RNA-Seq	POSITIVE	INDIRECT	DOWN	48hrs post-transfection, Overexpression
ENSG00000152527	PLEKHH2	hsa-miR-1343-3p	Homo sapiens	A549	Lung	Cancer/Malignant	RNA-Seq	NEGATIVE	INDIRECT	NA	48hrs post-transfection, Overexpression
ENSG00000152661	GJA1	hsa-miR-1343-3p	Homo sapiens	A549	Lung	Cancer/Malignant	RNA-Seq	POSITIVE	INDIRECT	DOWN	48hrs post-transfection, Overexpression
ENSG00000152669	CCNO	hsa-miR-1343-3p	Homo sapiens	A549	Lung	Cancer/Malignant	RNA-Seq	POSITIVE	INDIRECT	DOWN	48hrs post-transfection, Overexpression
ENSG00000152763	WDR78	hsa-miR-1343-3p	Homo sapiens	16HBE14O	Bronchus	Normal/Primary	RNA-Seq	POSITIVE	INDIRECT	DOWN	48hrs post-transfection, Overexpression
ENSG00000152763	WDR78	hsa-miR-1343-3p	Homo sapiens	A549	Lung	Cancer/Malignant	RNA-Seq	NEGATIVE	INDIRECT	NA	48hrs post-transfection, Overexpression
ENSG00000152779	SLC16A12	hsa-miR-1343-3p	Homo sapiens	A549	Lung	Cancer/Malignant	RNA-Seq	NEGATIVE	INDIRECT	NA	48hrs post-transfection, Overexpression
ENSG00000152782	PANK1	hsa-miR-1343-3p	Homo sapiens	A549	Lung	Cancer/Malignant	RNA-Seq	POSITIVE	INDIRECT	DOWN	48hrs post-transfection, Overexpression
ENSG00000152894	PTPRK	hsa-miR-1343-3p	Homo sapiens	16HBE14O	Bronchus	Normal/Primary	RNA-Seq	POSITIVE	INDIRECT	DOWN	48hrs post-transfection, Overexpression
ENSG00000152894	PTPRK	hsa-miR-1343-3p	Homo sapiens	A549	Lung	Cancer/Malignant	RNA-Seq	NEGATIVE	INDIRECT	NA	48hrs post-transfection, Overexpression
ENSG00000152926	ZNF117	hsa-miR-1343-3p	Homo sapiens	16HBE14O	Bronchus	Normal/Primary	RNA-Seq	NEGATIVE	INDIRECT	NA	48hrs post-transfection, Overexpression
ENSG00000152926	ZNF117	hsa-miR-1343-3p	Homo sapiens	A549	Lung	Cancer/Malignant	RNA-Seq	POSITIVE	INDIRECT	DOWN	48hrs post-transfection, Overexpression
ENSG00000152990	GPR125	hsa-miR-1343-3p	Homo sapiens	A549	Lung	Cancer/Malignant	RNA-Seq	NEGATIVE	INDIRECT	NA	48hrs post-transfection, Overexpression
ENSG00000153029	MR1	hsa-miR-1343-3p	Homo sapiens	16HBE14O	Bronchus	Normal/Primary	RNA-Seq	NEGATIVE	INDIRECT	NA	48hrs post-transfection, Overexpression
ENSG00000153071	DAB2	hsa-miR-1343-3p	Homo sapiens	16HBE14O	Bronchus	Normal/Primary	RNA-Seq	NEGATIVE	INDIRECT	NA	48hrs post-transfection, Overexpression
ENSG00000153094	BCL2L11	hsa-miR-1343-3p	Homo sapiens	A549	Lung	Cancer/Malignant	RNA-Seq	POSITIVE	INDIRECT	DOWN	48hrs post-transfection, Overexpression
ENSG00000153132	CLGN	hsa-miR-1343-3p	Homo sapiens	A549	Lung	Cancer/Malignant	RNA-Seq	NEGATIVE	INDIRECT	NA	48hrs post-transfection, Overexpression
ENSG00000153187	HNRNPU	hsa-miR-1343-3p	Homo sapiens	293S	Kidney	Embryonic/Fetal	HITS-CLIP	POSITIVE	DIRECT	DOWN	treatment: arsenite
ENSG00000153234	NR4A2	hsa-miR-1343-3p	Homo sapiens	A549	Lung	Cancer/Malignant	RNA-Seq	POSITIVE	INDIRECT	DOWN	48hrs post-transfection, Overexpression
ENSG00000153294	GPR115	hsa-miR-1343-3p	Homo sapiens	A549	Lung	Cancer/Malignant	RNA-Seq	NEGATIVE	INDIRECT	NA	48hrs post-transfection, Overexpression
ENSG00000153395	LPCAT1	hsa-miR-1343-3p	Homo sapiens	16HBE14O	Bronchus	Normal/Primary	RNA-Seq	NEGATIVE	INDIRECT	NA	48hrs post-transfection, Overexpression
ENSG00000153395	LPCAT1	hsa-miR-1343-3p	Homo sapiens	A549	Lung	Cancer/Malignant	RNA-Seq	POSITIVE	INDIRECT	DOWN	48hrs post-transfection, Overexpression
ENSG00000153404	PLEKHG4B	hsa-miR-1343-3p	Homo sapiens	16HBE14O	Bronchus	Normal/Primary	RNA-Seq	NEGATIVE	INDIRECT	NA	48hrs post-transfection, Overexpression
ENSG00000153485	TMEM251	hsa-miR-1343-3p	Homo sapiens	A549	Lung	Cancer/Malignant	RNA-Seq	NEGATIVE	INDIRECT	NA	48hrs post-transfection, Overexpression
ENSG00000153721	CNKSR3	hsa-miR-1343-3p	Homo sapiens	16HBE14O	Bronchus	Normal/Primary	RNA-Seq	NEGATIVE	INDIRECT	NA	48hrs post-transfection, Overexpression
ENSG00000153721	CNKSR3	hsa-miR-1343-3p	Homo sapiens	A549	Lung	Cancer/Malignant	RNA-Seq	POSITIVE	INDIRECT	DOWN	48hrs post-transfection, Overexpression
ENSG00000153790	C7orf31	hsa-miR-1343-3p	Homo sapiens	16HBE14O	Bronchus	Normal/Primary	RNA-Seq	NEGATIVE	INDIRECT	NA	48hrs post-transfection, Overexpression
ENSG00000153815	CMIP	hsa-miR-1343-3p	Homo sapiens	A549	Lung	Cancer/Malignant	RNA-Seq	POSITIVE	INDIRECT	DOWN	48hrs post-transfection, Overexpression
ENSG00000153823	PID1	hsa-miR-1343-3p	Homo sapiens	A549	Lung	Cancer/Malignant	RNA-Seq	NEGATIVE	INDIRECT	NA	48hrs post-transfection, Overexpression
ENSG00000153832	FBXO36	hsa-miR-1343-3p	Homo sapiens	A549	Lung	Cancer/Malignant	RNA-Seq	NEGATIVE	INDIRECT	NA	48hrs post-transfection, Overexpression
ENSG00000153879	CEBPG	hsa-miR-1343-3p	Homo sapiens	A549	Lung	Cancer/Malignant	RNA-Seq	NEGATIVE	INDIRECT	NA	48hrs post-transfection, Overexpression
ENSG00000153885	KCTD15	hsa-miR-1343-3p	Homo sapiens	293S	Kidney	Embryonic/Fetal	HITS-CLIP	POSITIVE	DIRECT	DOWN	treatment: arsenite
ENSG00000153885	KCTD15	hsa-miR-1343-3p	Homo sapiens	293S	Kidney	Embryonic/Fetal	HITS-CLIP	POSITIVE	DIRECT	DOWN	no treatment (control)
ENSG00000153896	ZNF599	hsa-miR-1343-3p	Homo sapiens	A549	Lung	Cancer/Malignant	RNA-Seq	POSITIVE	INDIRECT	DOWN	48hrs post-transfection, Overexpression
ENSG00000153898	MCOLN2	hsa-miR-1343-3p	Homo sapiens	16HBE14O	Bronchus	Normal/Primary	RNA-Seq	NEGATIVE	INDIRECT	NA	48hrs post-transfection, Overexpression
ENSG00000153898	MCOLN2	hsa-miR-1343-3p	Homo sapiens	A549	Lung	Cancer/Malignant	RNA-Seq	POSITIVE	INDIRECT	DOWN	48hrs post-transfection, Overexpression
ENSG00000153902	LGI4	hsa-miR-1343-3p	Homo sapiens	A549	Lung	Cancer/Malignant	RNA-Seq	POSITIVE	INDIRECT	DOWN	48hrs post-transfection, Overexpression
ENSG00000153936	HS2ST1	hsa-miR-1343-3p	Homo sapiens	293S	Kidney	Embryonic/Fetal	HITS-CLIP	POSITIVE	DIRECT	DOWN	no treatment (control)
ENSG00000154027	AK5	hsa-miR-1343-3p	Homo sapiens	A549	Lung	Cancer/Malignant	RNA-Seq	NEGATIVE	INDIRECT	NA	48hrs post-transfection, Overexpression
ENSG00000154102	C16orf74	hsa-miR-1343-3p	Homo sapiens	A549	Lung	Cancer/Malignant	RNA-Seq	POSITIVE	INDIRECT	DOWN	48hrs post-transfection, Overexpression
ENSG00000154134	ROBO3	hsa-miR-1343-3p	Homo sapiens	A549	Lung	Cancer/Malignant	RNA-Seq	POSITIVE	INDIRECT	DOWN	48hrs post-transfection, Overexpression
ENSG00000154146	NRGN	hsa-miR-1343-3p	Homo sapiens	16HBE14O	Bronchus	Normal/Primary	RNA-Seq	NEGATIVE	INDIRECT	NA	48hrs post-transfection, Overexpression
ENSG00000154153	FAM134B	hsa-miR-1343-3p	Homo sapiens	A549	Lung	Cancer/Malignant	RNA-Seq	POSITIVE	INDIRECT	DOWN	48hrs post-transfection, Overexpression
ENSG00000154188	ANGPT1	hsa-miR-1343-3p	Homo sapiens	A549	Lung	Cancer/Malignant	RNA-Seq	POSITIVE	INDIRECT	DOWN	48hrs post-transfection, Overexpression
ENSG00000154217	PITPNC1	hsa-miR-1343-3p	Homo sapiens	A549	Lung	Cancer/Malignant	RNA-Seq	POSITIVE	INDIRECT	DOWN	48hrs post-transfection, Overexpression
ENSG00000154252	GAL3ST2	hsa-miR-1343-3p	Homo sapiens	A549	Lung	Cancer/Malignant	RNA-Seq	POSITIVE	INDIRECT	DOWN	48hrs post-transfection, Overexpression
ENSG00000154319	FAM167A	hsa-miR-1343-3p	Homo sapiens	A549	Lung	Cancer/Malignant	RNA-Seq	POSITIVE	INDIRECT	DOWN	48hrs post-transfection, Overexpression
ENSG00000154359	LONRF1	hsa-miR-1343-3p	Homo sapiens	16HBE14O	Bronchus	Normal/Primary	RNA-Seq	NEGATIVE	INDIRECT	NA	48hrs post-transfection, Overexpression
ENSG00000154640	BTG3	hsa-miR-1343-3p	Homo sapiens	293S	Kidney	Embryonic/Fetal	HITS-CLIP	POSITIVE	DIRECT	DOWN	no treatment (control)
ENSG00000154640	BTG3	hsa-miR-1343-3p	Homo sapiens	293S	Kidney	Embryonic/Fetal	HITS-CLIP	POSITIVE	DIRECT	DOWN	treatment: arsenite
ENSG00000154640	BTG3	hsa-miR-1343-3p	Homo sapiens	293S	Kidney	Embryonic/Fetal	HITS-CLIP	POSITIVE	DIRECT	DOWN	treatment:hippuristanol
ENSG00000154678	PDE1C	hsa-miR-1343-3p	Homo sapiens	A549	Lung	Cancer/Malignant	RNA-Seq	POSITIVE	INDIRECT	DOWN	48hrs post-transfection, Overexpression
ENSG00000154736	ADAMTS5	hsa-miR-1343-3p	Homo sapiens	293S	Kidney	Embryonic/Fetal	HITS-CLIP	POSITIVE	DIRECT	DOWN	no treatment (control)
ENSG00000154822	PLCL2	hsa-miR-1343-3p	Homo sapiens	16HBE14O	Bronchus	Normal/Primary	RNA-Seq	NEGATIVE	INDIRECT	NA	48hrs post-transfection, Overexpression
ENSG00000154845	PPP4R1	hsa-miR-1343-3p	Homo sapiens	A549	Lung	Cancer/Malignant	RNA-Seq	NEGATIVE	INDIRECT	NA	48hrs post-transfection, Overexpression
ENSG00000154978	VOPP1	hsa-miR-1343-3p	Homo sapiens	16HBE14O	Bronchus	Normal/Primary	RNA-Seq	POSITIVE	INDIRECT	DOWN	48hrs post-transfection, Overexpression
ENSG00000154978	VOPP1	hsa-miR-1343-3p	Homo sapiens	A549	Lung	Cancer/Malignant	RNA-Seq	NEGATIVE	INDIRECT	NA	48hrs post-transfection, Overexpression
ENSG00000155016	CYP2U1	hsa-miR-1343-3p	Homo sapiens	16HBE14O	Bronchus	Normal/Primary	RNA-Seq	NEGATIVE	INDIRECT	NA	48hrs post-transfection, Overexpression
ENSG00000155085	AK9	hsa-miR-1343-3p	Homo sapiens	A549	Lung	Cancer/Malignant	RNA-Seq	NEGATIVE	INDIRECT	NA	48hrs post-transfection, Overexpression
ENSG00000155093	PTPRN2	hsa-miR-1343-3p	Homo sapiens	A549	Lung	Cancer/Malignant	RNA-Seq	POSITIVE	INDIRECT	DOWN	48hrs post-transfection, Overexpression
ENSG00000155097	ATP6V1C1	hsa-miR-1343-3p	Homo sapiens	A549	Lung	Cancer/Malignant	RNA-Seq	NEGATIVE	INDIRECT	NA	48hrs post-transfection, Overexpression
ENSG00000155158	TTC39B	hsa-miR-1343-3p	Homo sapiens	16HBE14O	Bronchus	Normal/Primary	RNA-Seq	NEGATIVE	INDIRECT	NA	48hrs post-transfection, Overexpression
ENSG00000155158	TTC39B	hsa-miR-1343-3p	Homo sapiens	A549	Lung	Cancer/Malignant	RNA-Seq	POSITIVE	INDIRECT	DOWN	48hrs post-transfection, Overexpression
ENSG00000155366	RHOC	hsa-miR-1343-3p	Homo sapiens	16HBE14O	Bronchus	Normal/Primary	RNA-Seq	POSITIVE	INDIRECT	DOWN	48hrs post-transfection, Overexpression
ENSG00000155366	RHOC	hsa-miR-1343-3p	Homo sapiens	A549	Lung	Cancer/Malignant	RNA-Seq	NEGATIVE	INDIRECT	NA	48hrs post-transfection, Overexpression
ENSG00000155380	SLC16A1	hsa-miR-1343-3p	Homo sapiens	16HBE14O	Bronchus	Normal/Primary	RNA-Seq	POSITIVE	INDIRECT	DOWN	48hrs post-transfection, Overexpression
ENSG00000155380	SLC16A1	hsa-miR-1343-3p	Homo sapiens	A549	Lung	Cancer/Malignant	RNA-Seq	NEGATIVE	INDIRECT	NA	48hrs post-transfection, Overexpression
ENSG00000155465	SLC7A7	hsa-miR-1343-3p	Homo sapiens	A549	Lung	Cancer/Malignant	RNA-Seq	POSITIVE	INDIRECT	DOWN	48hrs post-transfection, Overexpression
ENSG00000155506	LARP1	hsa-miR-1343-3p	Homo sapiens	293S	Kidney	Embryonic/Fetal	HITS-CLIP	POSITIVE	DIRECT	DOWN	treatment: arsenite
ENSG00000155506	LARP1	hsa-miR-1343-3p	Homo sapiens	A549	Lung	Cancer/Malignant	RNA-Seq	NEGATIVE	INDIRECT	NA	48hrs post-transfection, Overexpression
ENSG00000155660	PDIA4	hsa-miR-1343-3p	Homo sapiens	293S	Kidney	Embryonic/Fetal	HITS-CLIP	POSITIVE	DIRECT	DOWN	no treatment (control)
ENSG00000155760	FZD7	hsa-miR-1343-3p	Homo sapiens	A549	Lung	Cancer/Malignant	RNA-Seq	POSITIVE	INDIRECT	DOWN	48hrs post-transfection, Overexpression
ENSG00000155903	RASA2	hsa-miR-1343-3p	Homo sapiens	16HBE14O	Bronchus	Normal/Primary	RNA-Seq	POSITIVE	INDIRECT	DOWN	48hrs post-transfection, Overexpression
ENSG00000155918	RAET1L	hsa-miR-1343-3p	Homo sapiens	16HBE14O	Bronchus	Normal/Primary	RNA-Seq	NEGATIVE	INDIRECT	NA	48hrs post-transfection, Overexpression
ENSG00000155980	KIF5A	hsa-miR-1343-3p	Homo sapiens	16HBE14O	Bronchus	Normal/Primary	RNA-Seq	NEGATIVE	INDIRECT	NA	48hrs post-transfection, Overexpression
ENSG00000155980	KIF5A	hsa-miR-1343-3p	Homo sapiens	A549	Lung	Cancer/Malignant	RNA-Seq	POSITIVE	INDIRECT	DOWN	48hrs post-transfection, Overexpression
ENSG00000156127	BATF	hsa-miR-1343-3p	Homo sapiens	16HBE14O	Bronchus	Normal/Primary	RNA-Seq	NEGATIVE	INDIRECT	NA	48hrs post-transfection, Overexpression
ENSG00000156463	SH3RF2	hsa-miR-1343-3p	Homo sapiens	16HBE14O	Bronchus	Normal/Primary	RNA-Seq	POSITIVE	INDIRECT	DOWN	48hrs post-transfection, Overexpression
ENSG00000156510	HKDC1	hsa-miR-1343-3p	Homo sapiens	A549	Lung	Cancer/Malignant	RNA-Seq	NEGATIVE	INDIRECT	NA	48hrs post-transfection, Overexpression
ENSG00000156515	HK1	hsa-miR-1343-3p	Homo sapiens	A549	Lung	Cancer/Malignant	RNA-Seq	POSITIVE	INDIRECT	DOWN	48hrs post-transfection, Overexpression
ENSG00000156535	CD109	hsa-miR-1343-3p	Homo sapiens	293S	Kidney	Embryonic/Fetal	HITS-CLIP	POSITIVE	DIRECT	DOWN	no treatment (control)
ENSG00000156587	UBE2L6	hsa-miR-1343-3p	Homo sapiens	A549	Lung	Cancer/Malignant	RNA-Seq	POSITIVE	INDIRECT	DOWN	48hrs post-transfection, Overexpression
ENSG00000156603	MED19	hsa-miR-1343-3p	Homo sapiens	16HBE14O	Bronchus	Normal/Primary	RNA-Seq	POSITIVE	INDIRECT	DOWN	48hrs post-transfection, Overexpression
ENSG00000156603	MED19	hsa-miR-1343-3p	Homo sapiens	A549	Lung	Cancer/Malignant	RNA-Seq	NEGATIVE	INDIRECT	NA	48hrs post-transfection, Overexpression
ENSG00000156671	SAMD8	hsa-miR-1343-3p	Homo sapiens	A549	Lung	Cancer/Malignant	RNA-Seq	POSITIVE	INDIRECT	DOWN	48hrs post-transfection, Overexpression
ENSG00000156735	BAG4	hsa-miR-1343-3p	Homo sapiens	A549	Lung	Cancer/Malignant	RNA-Seq	POSITIVE	INDIRECT	DOWN	48hrs post-transfection, Overexpression
ENSG00000156802	ATAD2	hsa-miR-1343-3p	Homo sapiens	A549	Lung	Cancer/Malignant	RNA-Seq	POSITIVE	INDIRECT	DOWN	48hrs post-transfection, Overexpression
ENSG00000156804	FBXO32	hsa-miR-1343-3p	Homo sapiens	A549	Lung	Cancer/Malignant	RNA-Seq	NEGATIVE	INDIRECT	NA	48hrs post-transfection, Overexpression
ENSG00000157064	NMNAT2	hsa-miR-1343-3p	Homo sapiens	A549	Lung	Cancer/Malignant	RNA-Seq	NEGATIVE	INDIRECT	NA	48hrs post-transfection, Overexpression
ENSG00000157110	RBPMS	hsa-miR-1343-3p	Homo sapiens	16HBE14O	Bronchus	Normal/Primary	RNA-Seq	NEGATIVE	INDIRECT	NA	48hrs post-transfection, Overexpression
ENSG00000157110	RBPMS	hsa-miR-1343-3p	Homo sapiens	A549	Lung	Cancer/Malignant	RNA-Seq	NEGATIVE	INDIRECT	NA	48hrs post-transfection, Overexpression
ENSG00000157150	TIMP4	hsa-miR-1343-3p	Homo sapiens	A549	Lung	Cancer/Malignant	RNA-Seq	NEGATIVE	INDIRECT	NA	48hrs post-transfection, Overexpression
ENSG00000157193	LRP8	hsa-miR-1343-3p	Homo sapiens	16HBE14O	Bronchus	Normal/Primary	RNA-Seq	NEGATIVE	INDIRECT	NA	48hrs post-transfection, Overexpression
ENSG00000157193	LRP8	hsa-miR-1343-3p	Homo sapiens	A549	Lung	Cancer/Malignant	RNA-Seq	POSITIVE	INDIRECT	DOWN	48hrs post-transfection, Overexpression
ENSG00000157227	MMP14	hsa-miR-1343-3p	Homo sapiens	A549	Lung	Cancer/Malignant	RNA-Seq	NEGATIVE	INDIRECT	NA	48hrs post-transfection, Overexpression
ENSG00000157388	CACNA1D	hsa-miR-1343-3p	Homo sapiens	A549	Lung	Cancer/Malignant	RNA-Seq	POSITIVE	INDIRECT	DOWN	48hrs post-transfection, Overexpression
ENSG00000157514	TSC22D3	hsa-miR-1343-3p	Homo sapiens	293S	Kidney	Embryonic/Fetal	HITS-CLIP	POSITIVE	DIRECT	DOWN	treatment:emetine
ENSG00000157540	DYRK1A	hsa-miR-1343-3p	Homo sapiens	293S	Kidney	Embryonic/Fetal	HITS-CLIP	POSITIVE	DIRECT	DOWN	no treatment (control)
ENSG00000157551	KCNJ15	hsa-miR-1343-3p	Homo sapiens	16HBE14O	Bronchus	Normal/Primary	RNA-Seq	POSITIVE	INDIRECT	DOWN	48hrs post-transfection, Overexpression
ENSG00000157570	TSPAN18	hsa-miR-1343-3p	Homo sapiens	16HBE14O	Bronchus	Normal/Primary	RNA-Seq	POSITIVE	INDIRECT	DOWN	48hrs post-transfection, Overexpression
ENSG00000157601	MX1	hsa-miR-1343-3p	Homo sapiens	16HBE14O	Bronchus	Normal/Primary	RNA-Seq	NEGATIVE	INDIRECT	NA	48hrs post-transfection, Overexpression
ENSG00000157613	CREB3L1	hsa-miR-1343-3p	Homo sapiens	A549	Lung	Cancer/Malignant	RNA-Seq	POSITIVE	INDIRECT	DOWN	48hrs post-transfection, Overexpression
ENSG00000157617	C2CD2	hsa-miR-1343-3p	Homo sapiens	A549	Lung	Cancer/Malignant	RNA-Seq	NEGATIVE	INDIRECT	NA	48hrs post-transfection, Overexpression
ENSG00000157657	ZNF618	hsa-miR-1343-3p	Homo sapiens	16HBE14O	Bronchus	Normal/Primary	RNA-Seq	NEGATIVE	INDIRECT	NA	48hrs post-transfection, Overexpression
ENSG00000157851	DPYSL5	hsa-miR-1343-3p	Homo sapiens	A549	Lung	Cancer/Malignant	RNA-Seq	POSITIVE	INDIRECT	DOWN	48hrs post-transfection, Overexpression
ENSG00000157869	RAB28	hsa-miR-1343-3p	Homo sapiens	293S	Kidney	Embryonic/Fetal	HITS-CLIP	POSITIVE	DIRECT	DOWN	no treatment (control)
ENSG00000157870	FAM213B	hsa-miR-1343-3p	Homo sapiens	A549	Lung	Cancer/Malignant	RNA-Seq	POSITIVE	INDIRECT	DOWN	48hrs post-transfection, Overexpression
ENSG00000157873	TNFRSF14	hsa-miR-1343-3p	Homo sapiens	16HBE14O	Bronchus	Normal/Primary	RNA-Seq	NEGATIVE	INDIRECT	NA	48hrs post-transfection, Overexpression
ENSG00000157873	TNFRSF14	hsa-miR-1343-3p	Homo sapiens	A549	Lung	Cancer/Malignant	RNA-Seq	NEGATIVE	INDIRECT	NA	48hrs post-transfection, Overexpression
ENSG00000157895	C12orf43	hsa-miR-1343-3p	Homo sapiens	16HBE14O	Bronchus	Normal/Primary	RNA-Seq	POSITIVE	INDIRECT	DOWN	48hrs post-transfection, Overexpression
ENSG00000157895	C12orf43	hsa-miR-1343-3p	Homo sapiens	A549	Lung	Cancer/Malignant	RNA-Seq	NEGATIVE	INDIRECT	NA	48hrs post-transfection, Overexpression
ENSG00000157978	LDLRAP1	hsa-miR-1343-3p	Homo sapiens	A549	Lung	Cancer/Malignant	RNA-Seq	NEGATIVE	INDIRECT	NA	48hrs post-transfection, Overexpression
ENSG00000158019	BRE	hsa-miR-1343-3p	Homo sapiens	A549	Lung	Cancer/Malignant	RNA-Seq	NEGATIVE	INDIRECT	NA	48hrs post-transfection, Overexpression
ENSG00000158062	UBXN11	hsa-miR-1343-3p	Homo sapiens	A549	Lung	Cancer/Malignant	RNA-Seq	NEGATIVE	INDIRECT	NA	48hrs post-transfection, Overexpression
ENSG00000158109	TPRG1L	hsa-miR-1343-3p	Homo sapiens	A549	Lung	Cancer/Malignant	RNA-Seq	POSITIVE	INDIRECT	DOWN	48hrs post-transfection, Overexpression
ENSG00000158195	WASF2	hsa-miR-1343-3p	Homo sapiens	A549	Lung	Cancer/Malignant	RNA-Seq	NEGATIVE	INDIRECT	NA	48hrs post-transfection, Overexpression
ENSG00000158220	ESYT3	hsa-miR-1343-3p	Homo sapiens	16HBE14O	Bronchus	Normal/Primary	RNA-Seq	NEGATIVE	INDIRECT	NA	48hrs post-transfection, Overexpression
ENSG00000158246	FAM46B	hsa-miR-1343-3p	Homo sapiens	A549	Lung	Cancer/Malignant	RNA-Seq	NEGATIVE	INDIRECT	NA	48hrs post-transfection, Overexpression
ENSG00000158301	GPRASP2	hsa-miR-1343-3p	Homo sapiens	16HBE14O	Bronchus	Normal/Primary	RNA-Seq	NEGATIVE	INDIRECT	NA	48hrs post-transfection, Overexpression
ENSG00000158467	AHCYL2	hsa-miR-1343-3p	Homo sapiens	A549	Lung	Cancer/Malignant	RNA-Seq	POSITIVE	INDIRECT	DOWN	48hrs post-transfection, Overexpression
ENSG00000158470	B4GALT5	hsa-miR-1343-3p	Homo sapiens	A549	Lung	Cancer/Malignant	RNA-Seq	POSITIVE	INDIRECT	DOWN	48hrs post-transfection, Overexpression
ENSG00000158480	SPATA2	hsa-miR-1343-3p	Homo sapiens	293S	Kidney	Embryonic/Fetal	HITS-CLIP	POSITIVE	DIRECT	DOWN	treatment:hippuristanol
ENSG00000158486	DNAH3	hsa-miR-1343-3p	Homo sapiens	16HBE14O	Bronchus	Normal/Primary	RNA-Seq	NEGATIVE	INDIRECT	NA	48hrs post-transfection, Overexpression
ENSG00000158526	TSR2	hsa-miR-1343-3p	Homo sapiens	A549	Lung	Cancer/Malignant	RNA-Seq	NEGATIVE	INDIRECT	NA	48hrs post-transfection, Overexpression
ENSG00000158560	DYNC1I1	hsa-miR-1343-3p	Homo sapiens	16HBE14O	Bronchus	Normal/Primary	RNA-Seq	NEGATIVE	INDIRECT	NA	48hrs post-transfection, Overexpression
ENSG00000158716	DUSP23	hsa-miR-1343-3p	Homo sapiens	A549	Lung	Cancer/Malignant	RNA-Seq	NEGATIVE	INDIRECT	NA	48hrs post-transfection, Overexpression
ENSG00000158769	F11R	hsa-miR-1343-3p	Homo sapiens	A549	Lung	Cancer/Malignant	RNA-Seq	POSITIVE	INDIRECT	DOWN	48hrs post-transfection, Overexpression
ENSG00000158786	PLA2G2F	hsa-miR-1343-3p	Homo sapiens	16HBE14O	Bronchus	Normal/Primary	RNA-Seq	NEGATIVE	INDIRECT	NA	48hrs post-transfection, Overexpression
ENSG00000158806	NPM2	hsa-miR-1343-3p	Homo sapiens	16HBE14O	Bronchus	Normal/Primary	RNA-Seq	POSITIVE	INDIRECT	DOWN	48hrs post-transfection, Overexpression
ENSG00000158856	DMTN	hsa-miR-1343-3p	Homo sapiens	A549	Lung	Cancer/Malignant	RNA-Seq	POSITIVE	INDIRECT	DOWN	48hrs post-transfection, Overexpression
ENSG00000158882	TOMM40L	hsa-miR-1343-3p	Homo sapiens	A549	Lung	Cancer/Malignant	RNA-Seq	NEGATIVE	INDIRECT	NA	48hrs post-transfection, Overexpression
ENSG00000158966	CACHD1	hsa-miR-1343-3p	Homo sapiens	A549	Lung	Cancer/Malignant	RNA-Seq	POSITIVE	INDIRECT	DOWN	48hrs post-transfection, Overexpression
ENSG00000159110	IFNAR2	hsa-miR-1343-3p	Homo sapiens	A549	Lung	Cancer/Malignant	RNA-Seq	NEGATIVE	INDIRECT	NA	48hrs post-transfection, Overexpression
ENSG00000159128	IFNGR2	hsa-miR-1343-3p	Homo sapiens	16HBE14O	Bronchus	Normal/Primary	RNA-Seq	POSITIVE	INDIRECT	DOWN	48hrs post-transfection, Overexpression
ENSG00000159128	IFNGR2	hsa-miR-1343-3p	Homo sapiens	A549	Lung	Cancer/Malignant	RNA-Seq	NEGATIVE	INDIRECT	NA	48hrs post-transfection, Overexpression
ENSG00000159164	SV2A	hsa-miR-1343-3p	Homo sapiens	16HBE14O	Bronchus	Normal/Primary	RNA-Seq	NEGATIVE	INDIRECT	NA	48hrs post-transfection, Overexpression
ENSG00000159166	LAD1	hsa-miR-1343-3p	Homo sapiens	A549	Lung	Cancer/Malignant	RNA-Seq	NEGATIVE	INDIRECT	NA	48hrs post-transfection, Overexpression
ENSG00000159167	STC1	hsa-miR-1343-3p	Homo sapiens	16HBE14O	Bronchus	Normal/Primary	RNA-Seq	NEGATIVE	INDIRECT	NA	48hrs post-transfection, Overexpression
ENSG00000159167	STC1	hsa-miR-1343-3p	Homo sapiens	A549	Lung	Cancer/Malignant	RNA-Seq	POSITIVE	INDIRECT	DOWN	48hrs post-transfection, Overexpression
ENSG00000159176	CSRP1	hsa-miR-1343-3p	Homo sapiens	A549	Lung	Cancer/Malignant	RNA-Seq	NEGATIVE	INDIRECT	NA	48hrs post-transfection, Overexpression
ENSG00000159208	CIART	hsa-miR-1343-3p	Homo sapiens	16HBE14O	Bronchus	Normal/Primary	RNA-Seq	NEGATIVE	INDIRECT	NA	48hrs post-transfection, Overexpression
ENSG00000159214	CCDC24	hsa-miR-1343-3p	Homo sapiens	16HBE14O	Bronchus	Normal/Primary	RNA-Seq	NEGATIVE	INDIRECT	NA	48hrs post-transfection, Overexpression
ENSG00000159217	IGF2BP1	hsa-miR-1343-3p	Homo sapiens	293S	Kidney	Embryonic/Fetal	HITS-CLIP	POSITIVE	DIRECT	DOWN	treatment: emetine
ENSG00000159231	CBR3	hsa-miR-1343-3p	Homo sapiens	16HBE14O	Bronchus	Normal/Primary	RNA-Seq	NEGATIVE	INDIRECT	NA	48hrs post-transfection, Overexpression
ENSG00000159289	GOLGA6A	hsa-miR-1343-3p	Homo sapiens	A549	Lung	Cancer/Malignant	RNA-Seq	POSITIVE	INDIRECT	DOWN	48hrs post-transfection, Overexpression
ENSG00000159314	ARHGAP27	hsa-miR-1343-3p	Homo sapiens	A549	Lung	Cancer/Malignant	RNA-Seq	POSITIVE	INDIRECT	DOWN	48hrs post-transfection, Overexpression
ENSG00000159322	ADPGK	hsa-miR-1343-3p	Homo sapiens	293S	Kidney	Embryonic/Fetal	HITS-CLIP	POSITIVE	DIRECT	DOWN	no treatment (control)
ENSG00000159337	PLA2G4D	hsa-miR-1343-3p	Homo sapiens	16HBE14O	Bronchus	Normal/Primary	RNA-Seq	NEGATIVE	INDIRECT	NA	48hrs post-transfection, Overexpression
ENSG00000159388	BTG2	hsa-miR-1343-3p	Homo sapiens	293S	Kidney	Embryonic/Fetal	HITS-CLIP	POSITIVE	DIRECT	DOWN	no treatment (control)
ENSG00000159388	BTG2	hsa-miR-1343-3p	Homo sapiens	293S	Kidney	Embryonic/Fetal	HITS-CLIP	POSITIVE	DIRECT	DOWN	treatment:emetine
ENSG00000159388	BTG2	hsa-miR-1343-3p	Homo sapiens	293S	Kidney	Embryonic/Fetal	HITS-CLIP	POSITIVE	DIRECT	DOWN	treatment:hippuristanol
ENSG00000159403	C1R	hsa-miR-1343-3p	Homo sapiens	A549	Lung	Cancer/Malignant	RNA-Seq	POSITIVE	INDIRECT	DOWN	48hrs post-transfection, Overexpression
ENSG00000159588	CCDC17	hsa-miR-1343-3p	Homo sapiens	16HBE14O	Bronchus	Normal/Primary	RNA-Seq	POSITIVE	INDIRECT	DOWN	48hrs post-transfection, Overexpression
ENSG00000159588	CCDC17	hsa-miR-1343-3p	Homo sapiens	A549	Lung	Cancer/Malignant	RNA-Seq	NEGATIVE	INDIRECT	NA	48hrs post-transfection, Overexpression
ENSG00000159640	ACE	hsa-miR-1343-3p	Homo sapiens	16HBE14O	Bronchus	Normal/Primary	RNA-Seq	NEGATIVE	INDIRECT	NA	48hrs post-transfection, Overexpression
ENSG00000159640	ACE	hsa-miR-1343-3p	Homo sapiens	A549	Lung	Cancer/Malignant	RNA-Seq	POSITIVE	INDIRECT	DOWN	48hrs post-transfection, Overexpression
ENSG00000159674	SPON2	hsa-miR-1343-3p	Homo sapiens	A549	Lung	Cancer/Malignant	RNA-Seq	POSITIVE	INDIRECT	DOWN	48hrs post-transfection, Overexpression
ENSG00000159692	CTBP1	hsa-miR-1343-3p	Homo sapiens	293S	Kidney	Embryonic/Fetal	HITS-CLIP	POSITIVE	DIRECT	DOWN	no treatment (control)
ENSG00000159708	LRRC36	hsa-miR-1343-3p	Homo sapiens	A549	Lung	Cancer/Malignant	RNA-Seq	POSITIVE	INDIRECT	DOWN	48hrs post-transfection, Overexpression
ENSG00000159840	ZYX	hsa-miR-1343-3p	Homo sapiens	A549	Lung	Cancer/Malignant	RNA-Seq	NEGATIVE	INDIRECT	NA	48hrs post-transfection, Overexpression
ENSG00000159871	LYPD5	hsa-miR-1343-3p	Homo sapiens	16HBE14O	Bronchus	Normal/Primary	RNA-Seq	NEGATIVE	INDIRECT	NA	48hrs post-transfection, Overexpression
ENSG00000159885	ZNF222	hsa-miR-1343-3p	Homo sapiens	A549	Lung	Cancer/Malignant	RNA-Seq	POSITIVE	INDIRECT	DOWN	48hrs post-transfection, Overexpression
ENSG00000159905	ZNF221	hsa-miR-1343-3p	Homo sapiens	A549	Lung	Cancer/Malignant	RNA-Seq	POSITIVE	INDIRECT	DOWN	48hrs post-transfection, Overexpression
ENSG00000160007	ARHGAP35	hsa-miR-1343-3p	Homo sapiens	293S	Kidney	Embryonic/Fetal	HITS-CLIP	POSITIVE	DIRECT	DOWN	no treatment (control)
ENSG00000160049	DFFA	hsa-miR-1343-3p	Homo sapiens	293S	Kidney	Embryonic/Fetal	HITS-CLIP	POSITIVE	DIRECT	DOWN	no treatment (control)
ENSG00000160094	ZNF362	hsa-miR-1343-3p	Homo sapiens	A549	Lung	Cancer/Malignant	RNA-Seq	NEGATIVE	INDIRECT	NA	48hrs post-transfection, Overexpression
ENSG00000160179	ABCG1	hsa-miR-1343-3p	Homo sapiens	16HBE14O	Bronchus	Normal/Primary	RNA-Seq	NEGATIVE	INDIRECT	NA	48hrs post-transfection, Overexpression
ENSG00000160208	RRP1B	hsa-miR-1343-3p	Homo sapiens	293S	Kidney	Embryonic/Fetal	HITS-CLIP	POSITIVE	DIRECT	DOWN	no treatment (control)
ENSG00000160208	RRP1B	hsa-miR-1343-3p	Homo sapiens	16HBE14O	Bronchus	Normal/Primary	RNA-Seq	POSITIVE	INDIRECT	DOWN	48hrs post-transfection, Overexpression
ENSG00000160208	RRP1B	hsa-miR-1343-3p	Homo sapiens	A549	Lung	Cancer/Malignant	RNA-Seq	NEGATIVE	INDIRECT	NA	48hrs post-transfection, Overexpression
ENSG00000160209	PDXK	hsa-miR-1343-3p	Homo sapiens	293S	Kidney	Embryonic/Fetal	HITS-CLIP	POSITIVE	DIRECT	DOWN	no treatment (control)
ENSG00000160271	RALGDS	hsa-miR-1343-3p	Homo sapiens	293S	Kidney	Embryonic/Fetal	HITS-CLIP	POSITIVE	DIRECT	DOWN	no treatment (control)
ENSG00000160285	LSS	hsa-miR-1343-3p	Homo sapiens	A549	Lung	Cancer/Malignant	RNA-Seq	POSITIVE	INDIRECT	DOWN	48hrs post-transfection, Overexpression
ENSG00000160298	C21orf58	hsa-miR-1343-3p	Homo sapiens	A549	Lung	Cancer/Malignant	RNA-Seq	POSITIVE	INDIRECT	DOWN	48hrs post-transfection, Overexpression
ENSG00000160325	CACFD1	hsa-miR-1343-3p	Homo sapiens	A549	Lung	Cancer/Malignant	RNA-Seq	NEGATIVE	INDIRECT	NA	48hrs post-transfection, Overexpression
ENSG00000160326	SLC2A6	hsa-miR-1343-3p	Homo sapiens	A549	Lung	Cancer/Malignant	RNA-Seq	POSITIVE	INDIRECT	DOWN	48hrs post-transfection, Overexpression
ENSG00000160345	C9orf116	hsa-miR-1343-3p	Homo sapiens	A549	Lung	Cancer/Malignant	RNA-Seq	NEGATIVE	INDIRECT	NA	48hrs post-transfection, Overexpression
ENSG00000160352	ZNF714	hsa-miR-1343-3p	Homo sapiens	A549	Lung	Cancer/Malignant	RNA-Seq	POSITIVE	INDIRECT	DOWN	48hrs post-transfection, Overexpression
ENSG00000160460	SPTBN4	hsa-miR-1343-3p	Homo sapiens	A549	Lung	Cancer/Malignant	RNA-Seq	POSITIVE	INDIRECT	DOWN	48hrs post-transfection, Overexpression
ENSG00000160471	COX6B2	hsa-miR-1343-3p	Homo sapiens	16HBE14O	Bronchus	Normal/Primary	RNA-Seq	NEGATIVE	INDIRECT	NA	48hrs post-transfection, Overexpression
ENSG00000160570	DEDD2	hsa-miR-1343-3p	Homo sapiens	A549	Lung	Cancer/Malignant	RNA-Seq	POSITIVE	INDIRECT	DOWN	48hrs post-transfection, Overexpression
ENSG00000160588	MPZL3	hsa-miR-1343-3p	Homo sapiens	A549	Lung	Cancer/Malignant	RNA-Seq	POSITIVE	INDIRECT	DOWN	48hrs post-transfection, Overexpression
ENSG00000160688	FLAD1	hsa-miR-1343-3p	Homo sapiens	293S	Kidney	Embryonic/Fetal	HITS-CLIP	POSITIVE	DIRECT	DOWN	treatment: emetine
ENSG00000160710	ADAR	hsa-miR-1343-3p	Homo sapiens	293S	Kidney	Embryonic/Fetal	HITS-CLIP	POSITIVE	DIRECT	DOWN	treatment:emetine
ENSG00000160746	ANO10	hsa-miR-1343-3p	Homo sapiens	A549	Lung	Cancer/Malignant	RNA-Seq	NEGATIVE	INDIRECT	NA	48hrs post-transfection, Overexpression
ENSG00000160796	NBEAL2	hsa-miR-1343-3p	Homo sapiens	A549	Lung	Cancer/Malignant	RNA-Seq	POSITIVE	INDIRECT	DOWN	48hrs post-transfection, Overexpression
ENSG00000160867	FGFR4	hsa-miR-1343-3p	Homo sapiens	A549	Lung	Cancer/Malignant	RNA-Seq	POSITIVE	INDIRECT	DOWN	48hrs post-transfection, Overexpression
ENSG00000160877	NACC1	hsa-miR-1343-3p	Homo sapiens	293S	Kidney	Embryonic/Fetal	HITS-CLIP	POSITIVE	DIRECT	DOWN	no treatment (control)
ENSG00000160877	NACC1	hsa-miR-1343-3p	Homo sapiens	A549	Lung	Cancer/Malignant	RNA-Seq	NEGATIVE	INDIRECT	NA	48hrs post-transfection, Overexpression
ENSG00000160949	TONSL	hsa-miR-1343-3p	Homo sapiens	A549	Lung	Cancer/Malignant	RNA-Seq	POSITIVE	INDIRECT	DOWN	48hrs post-transfection, Overexpression
ENSG00000160959	LRRC14	hsa-miR-1343-3p	Homo sapiens	16HBE14O	Bronchus	Normal/Primary	RNA-Seq	NEGATIVE	INDIRECT	NA	48hrs post-transfection, Overexpression
ENSG00000160963	COL26A1	hsa-miR-1343-3p	Homo sapiens	A549	Lung	Cancer/Malignant	RNA-Seq	POSITIVE	INDIRECT	DOWN	48hrs post-transfection, Overexpression
ENSG00000160999	SH2B2	hsa-miR-1343-3p	Homo sapiens	16HBE14O	Bronchus	Normal/Primary	RNA-Seq	NEGATIVE	INDIRECT	NA	48hrs post-transfection, Overexpression
ENSG00000161010	C5orf45	hsa-miR-1343-3p	Homo sapiens	A549	Lung	Cancer/Malignant	RNA-Seq	NEGATIVE	INDIRECT	NA	48hrs post-transfection, Overexpression
ENSG00000161011	SQSTM1	hsa-miR-1343-3p	Homo sapiens	16HBE14O	Bronchus	Normal/Primary	RNA-Seq	POSITIVE	INDIRECT	DOWN	48hrs post-transfection, Overexpression
ENSG00000161011	SQSTM1	hsa-miR-1343-3p	Homo sapiens	A549	Lung	Cancer/Malignant	RNA-Seq	NEGATIVE	INDIRECT	NA	48hrs post-transfection, Overexpression
ENSG00000161509	GRIN2C	hsa-miR-1343-3p	Homo sapiens	293S	Kidney	Embryonic/Fetal	HITS-CLIP	POSITIVE	DIRECT	DOWN	treatment: arsenite
ENSG00000161509	GRIN2C	hsa-miR-1343-3p	Homo sapiens	A549	Lung	Cancer/Malignant	RNA-Seq	POSITIVE	INDIRECT	DOWN	48hrs post-transfection, Overexpression
ENSG00000161544	CYGB	hsa-miR-1343-3p	Homo sapiens	16HBE14O	Bronchus	Normal/Primary	RNA-Seq	POSITIVE	INDIRECT	DOWN	48hrs post-transfection, Overexpression
ENSG00000161558	TMEM143	hsa-miR-1343-3p	Homo sapiens	A549	Lung	Cancer/Malignant	RNA-Seq	POSITIVE	INDIRECT	DOWN	48hrs post-transfection, Overexpression
ENSG00000161638	ITGA5	hsa-miR-1343-3p	Homo sapiens	16HBE14O	Bronchus	Normal/Primary	RNA-Seq	POSITIVE	INDIRECT	DOWN	48hrs post-transfection, Overexpression
ENSG00000161638	ITGA5	hsa-miR-1343-3p	Homo sapiens	A549	Lung	Cancer/Malignant	RNA-Seq	NEGATIVE	INDIRECT	NA	48hrs post-transfection, Overexpression
ENSG00000161642	ZNF385A	hsa-miR-1343-3p	Homo sapiens	A549	Lung	Cancer/Malignant	RNA-Seq	NEGATIVE	INDIRECT	NA	48hrs post-transfection, Overexpression
ENSG00000161671	EMC10	hsa-miR-1343-3p	Homo sapiens	293S	Kidney	Embryonic/Fetal	HITS-CLIP	POSITIVE	DIRECT	DOWN	treatment: arsenite
ENSG00000161671	EMC10	hsa-miR-1343-3p	Homo sapiens	293S	Kidney	Embryonic/Fetal	HITS-CLIP	POSITIVE	DIRECT	DOWN	treatment:emetine
ENSG00000161682	FAM171A2	hsa-miR-1343-3p	Homo sapiens	A549	Lung	Cancer/Malignant	RNA-Seq	POSITIVE	INDIRECT	DOWN	48hrs post-transfection, Overexpression
ENSG00000161714	PLCD3	hsa-miR-1343-3p	Homo sapiens	A549	Lung	Cancer/Malignant	RNA-Seq	NEGATIVE	INDIRECT	NA	48hrs post-transfection, Overexpression
ENSG00000161800	RACGAP1	hsa-miR-1343-3p	Homo sapiens	293S	Kidney	Embryonic/Fetal	HITS-CLIP	POSITIVE	DIRECT	DOWN	treatment: arsenite
ENSG00000161813	LARP4	hsa-miR-1343-3p	Homo sapiens	293S	Kidney	Embryonic/Fetal	HITS-CLIP	POSITIVE	DIRECT	DOWN	no treatment (control)
ENSG00000161921	CXCL16	hsa-miR-1343-3p	Homo sapiens	A549	Lung	Cancer/Malignant	RNA-Seq	NEGATIVE	INDIRECT	NA	48hrs post-transfection, Overexpression
ENSG00000161955	TNFSF13	hsa-miR-1343-3p	Homo sapiens	A549	Lung	Cancer/Malignant	RNA-Seq	POSITIVE	INDIRECT	DOWN	48hrs post-transfection, Overexpression
ENSG00000161960	EIF4A1	hsa-miR-1343-3p	Homo sapiens	293S	Kidney	Embryonic/Fetal	HITS-CLIP	POSITIVE	DIRECT	DOWN	treatment: arsenite
ENSG00000161960	EIF4A1	hsa-miR-1343-3p	Homo sapiens	293S	Kidney	Embryonic/Fetal	HITS-CLIP	POSITIVE	DIRECT	DOWN	no treatment (control)
ENSG00000161960	EIF4A1	hsa-miR-1343-3p	Homo sapiens	293S	Kidney	Embryonic/Fetal	HITS-CLIP	POSITIVE	DIRECT	DOWN	treatment:emetine
ENSG00000162104	ADCY9	hsa-miR-1343-3p	Homo sapiens	A549	Lung	Cancer/Malignant	RNA-Seq	POSITIVE	INDIRECT	DOWN	48hrs post-transfection, Overexpression
ENSG00000162105	SHANK2	hsa-miR-1343-3p	Homo sapiens	A549	Lung	Cancer/Malignant	RNA-Seq	POSITIVE	INDIRECT	DOWN	48hrs post-transfection, Overexpression
ENSG00000162337	LRP5	hsa-miR-1343-3p	Homo sapiens	A549	Lung	Cancer/Malignant	RNA-Seq	POSITIVE	INDIRECT	DOWN	48hrs post-transfection, Overexpression
ENSG00000162366	PDZK1IP1	hsa-miR-1343-3p	Homo sapiens	A549	Lung	Cancer/Malignant	RNA-Seq	NEGATIVE	INDIRECT	NA	48hrs post-transfection, Overexpression
ENSG00000162368	CMPK1	hsa-miR-1343-3p	Homo sapiens	A549	Lung	Cancer/Malignant	RNA-Seq	POSITIVE	INDIRECT	DOWN	48hrs post-transfection, Overexpression
ENSG00000162407	PPAP2B	hsa-miR-1343-3p	Homo sapiens	16HBE14O	Bronchus	Normal/Primary	RNA-Seq	NEGATIVE	INDIRECT	NA	48hrs post-transfection, Overexpression
ENSG00000162433	AK4	hsa-miR-1343-3p	Homo sapiens	16HBE14O	Bronchus	Normal/Primary	RNA-Seq	NEGATIVE	INDIRECT	NA	48hrs post-transfection, Overexpression
ENSG00000162433	AK4	hsa-miR-1343-3p	Homo sapiens	A549	Lung	Cancer/Malignant	RNA-Seq	POSITIVE	INDIRECT	DOWN	48hrs post-transfection, Overexpression
ENSG00000162496	DHRS3	hsa-miR-1343-3p	Homo sapiens	293S	Kidney	Embryonic/Fetal	HITS-CLIP	POSITIVE	DIRECT	DOWN	treatment: emetine
ENSG00000162512	SDC3	hsa-miR-1343-3p	Homo sapiens	293S	Kidney	Embryonic/Fetal	HITS-CLIP	POSITIVE	DIRECT	DOWN	no treatment (control)
ENSG00000162520	SYNC	hsa-miR-1343-3p	Homo sapiens	A549	Lung	Cancer/Malignant	RNA-Seq	NEGATIVE	INDIRECT	NA	48hrs post-transfection, Overexpression
ENSG00000162521	RBBP4	hsa-miR-1343-3p	Homo sapiens	A549	Lung	Cancer/Malignant	RNA-Seq	NEGATIVE	INDIRECT	NA	48hrs post-transfection, Overexpression
ENSG00000162591	MEGF6	hsa-miR-1343-3p	Homo sapiens	16HBE14O	Bronchus	Normal/Primary	RNA-Seq	NEGATIVE	INDIRECT	NA	48hrs post-transfection, Overexpression
ENSG00000162591	MEGF6	hsa-miR-1343-3p	Homo sapiens	A549	Lung	Cancer/Malignant	RNA-Seq	POSITIVE	INDIRECT	DOWN	48hrs post-transfection, Overexpression
ENSG00000162624	LHX8	hsa-miR-1343-3p	Homo sapiens	A549	Lung	Cancer/Malignant	RNA-Seq	NEGATIVE	INDIRECT	NA	48hrs post-transfection, Overexpression
ENSG00000162636	FAM102B	hsa-miR-1343-3p	Homo sapiens	A549	Lung	Cancer/Malignant	RNA-Seq	POSITIVE	INDIRECT	DOWN	48hrs post-transfection, Overexpression
ENSG00000162695	SLC30A7	hsa-miR-1343-3p	Homo sapiens	A549	Lung	Cancer/Malignant	RNA-Seq	POSITIVE	INDIRECT	DOWN	48hrs post-transfection, Overexpression
ENSG00000162714	ZNF496	hsa-miR-1343-3p	Homo sapiens	A549	Lung	Cancer/Malignant	RNA-Seq	NEGATIVE	INDIRECT	NA	48hrs post-transfection, Overexpression
ENSG00000162722	TRIM58	hsa-miR-1343-3p	Homo sapiens	16HBE14O	Bronchus	Normal/Primary	RNA-Seq	POSITIVE	INDIRECT	DOWN	48hrs post-transfection, Overexpression
ENSG00000162734	PEA15	hsa-miR-1343-3p	Homo sapiens	A549	Lung	Cancer/Malignant	RNA-Seq	NEGATIVE	INDIRECT	NA	48hrs post-transfection, Overexpression
ENSG00000162738	VANGL2	hsa-miR-1343-3p	Homo sapiens	16HBE14O	Bronchus	Normal/Primary	RNA-Seq	NEGATIVE	INDIRECT	NA	48hrs post-transfection, Overexpression
ENSG00000162738	VANGL2	hsa-miR-1343-3p	Homo sapiens	A549	Lung	Cancer/Malignant	RNA-Seq	POSITIVE	INDIRECT	DOWN	48hrs post-transfection, Overexpression
ENSG00000162775	RBM15	hsa-miR-1343-3p	Homo sapiens	A549	Lung	Cancer/Malignant	RNA-Seq	POSITIVE	INDIRECT	DOWN	48hrs post-transfection, Overexpression
ENSG00000162782	TDRD5	hsa-miR-1343-3p	Homo sapiens	16HBE14O	Bronchus	Normal/Primary	RNA-Seq	NEGATIVE	INDIRECT	NA	48hrs post-transfection, Overexpression
ENSG00000162843	WDR64	hsa-miR-1343-3p	Homo sapiens	293S	Kidney	Embryonic/Fetal	HITS-CLIP	POSITIVE	DIRECT	DOWN	treatment:hippuristanol
ENSG00000162878	PKDCC	hsa-miR-1343-3p	Homo sapiens	A549	Lung	Cancer/Malignant	RNA-Seq	NEGATIVE	INDIRECT	NA	48hrs post-transfection, Overexpression
ENSG00000162894	FAIM3	hsa-miR-1343-3p	Homo sapiens	A549	Lung	Cancer/Malignant	RNA-Seq	NEGATIVE	INDIRECT	NA	48hrs post-transfection, Overexpression
ENSG00000162896	PIGR	hsa-miR-1343-3p	Homo sapiens	A549	Lung	Cancer/Malignant	RNA-Seq	NEGATIVE	INDIRECT	NA	48hrs post-transfection, Overexpression
ENSG00000162981	FAM84A	hsa-miR-1343-3p	Homo sapiens	16HBE14O	Bronchus	Normal/Primary	RNA-Seq	POSITIVE	INDIRECT	DOWN	48hrs post-transfection, Overexpression
ENSG00000163006	CCDC138	hsa-miR-1343-3p	Homo sapiens	A549	Lung	Cancer/Malignant	RNA-Seq	POSITIVE	INDIRECT	DOWN	48hrs post-transfection, Overexpression
ENSG00000163009	C2orf48	hsa-miR-1343-3p	Homo sapiens	16HBE14O	Bronchus	Normal/Primary	RNA-Seq	NEGATIVE	INDIRECT	NA	48hrs post-transfection, Overexpression
ENSG00000163009	C2orf48	hsa-miR-1343-3p	Homo sapiens	A549	Lung	Cancer/Malignant	RNA-Seq	POSITIVE	INDIRECT	DOWN	48hrs post-transfection, Overexpression
ENSG00000163041	H3F3A	hsa-miR-1343-3p	Homo sapiens	A549	Lung	Cancer/Malignant	RNA-Seq	NEGATIVE	INDIRECT	NA	48hrs post-transfection, Overexpression
ENSG00000163072	NOSTRIN	hsa-miR-1343-3p	Homo sapiens	A549	Lung	Cancer/Malignant	RNA-Seq	POSITIVE	INDIRECT	DOWN	48hrs post-transfection, Overexpression
ENSG00000163083	INHBB	hsa-miR-1343-3p	Homo sapiens	16HBE14O	Bronchus	Normal/Primary	RNA-Seq	NEGATIVE	INDIRECT	NA	48hrs post-transfection, Overexpression
ENSG00000163132	MSX1	hsa-miR-1343-3p	Homo sapiens	A549	Lung	Cancer/Malignant	RNA-Seq	POSITIVE	INDIRECT	DOWN	48hrs post-transfection, Overexpression
ENSG00000163207	IVL	hsa-miR-1343-3p	Homo sapiens	16HBE14O	Bronchus	Normal/Primary	RNA-Seq	POSITIVE	INDIRECT	DOWN	48hrs post-transfection, Overexpression
ENSG00000163209	SPRR3	hsa-miR-1343-3p	Homo sapiens	16HBE14O	Bronchus	Normal/Primary	RNA-Seq	POSITIVE	INDIRECT	DOWN	48hrs post-transfection, Overexpression
ENSG00000163209	SPRR3	hsa-miR-1343-3p	Homo sapiens	A549	Lung	Cancer/Malignant	RNA-Seq	NEGATIVE	INDIRECT	NA	48hrs post-transfection, Overexpression
ENSG00000163220	S100A9	hsa-miR-1343-3p	Homo sapiens	A549	Lung	Cancer/Malignant	RNA-Seq	NEGATIVE	INDIRECT	NA	48hrs post-transfection, Overexpression
ENSG00000163297	ANTXR2	hsa-miR-1343-3p	Homo sapiens	A549	Lung	Cancer/Malignant	RNA-Seq	POSITIVE	INDIRECT	DOWN	48hrs post-transfection, Overexpression
ENSG00000163319	MRPS18C	hsa-miR-1343-3p	Homo sapiens	A549	Lung	Cancer/Malignant	RNA-Seq	NEGATIVE	INDIRECT	NA	48hrs post-transfection, Overexpression
ENSG00000163346	PBXIP1	hsa-miR-1343-3p	Homo sapiens	16HBE14O	Bronchus	Normal/Primary	RNA-Seq	NEGATIVE	INDIRECT	NA	48hrs post-transfection, Overexpression
ENSG00000163349	HIPK1	hsa-miR-1343-3p	Homo sapiens	16HBE14O	Bronchus	Normal/Primary	RNA-Seq	POSITIVE	INDIRECT	DOWN	48hrs post-transfection, Overexpression
ENSG00000163349	HIPK1	hsa-miR-1343-3p	Homo sapiens	A549	Lung	Cancer/Malignant	RNA-Seq	NEGATIVE	INDIRECT	NA	48hrs post-transfection, Overexpression
ENSG00000163393	SLC22A15	hsa-miR-1343-3p	Homo sapiens	A549	Lung	Cancer/Malignant	RNA-Seq	POSITIVE	INDIRECT	DOWN	48hrs post-transfection, Overexpression
ENSG00000163430	FSTL1	hsa-miR-1343-3p	Homo sapiens	293S	Kidney	Embryonic/Fetal	HITS-CLIP	POSITIVE	DIRECT	DOWN	treatment: emetine
ENSG00000163453	IGFBP7	hsa-miR-1343-3p	Homo sapiens	A549	Lung	Cancer/Malignant	RNA-Seq	NEGATIVE	INDIRECT	NA	48hrs post-transfection, Overexpression
ENSG00000163472	TMEM79	hsa-miR-1343-3p	Homo sapiens	16HBE14O	Bronchus	Normal/Primary	RNA-Seq	NEGATIVE	INDIRECT	NA	48hrs post-transfection, Overexpression
ENSG00000163479	SSR2	hsa-miR-1343-3p	Homo sapiens	16HBE14O	Bronchus	Normal/Primary	RNA-Seq	POSITIVE	INDIRECT	DOWN	48hrs post-transfection, Overexpression
ENSG00000163479	SSR2	hsa-miR-1343-3p	Homo sapiens	A549	Lung	Cancer/Malignant	RNA-Seq	NEGATIVE	INDIRECT	NA	48hrs post-transfection, Overexpression
ENSG00000163482	STK36	hsa-miR-1343-3p	Homo sapiens	A549	Lung	Cancer/Malignant	RNA-Seq	NEGATIVE	INDIRECT	NA	48hrs post-transfection, Overexpression
ENSG00000163485	ADORA1	hsa-miR-1343-3p	Homo sapiens	A549	Lung	Cancer/Malignant	RNA-Seq	POSITIVE	INDIRECT	DOWN	48hrs post-transfection, Overexpression
ENSG00000163491	NEK10	hsa-miR-1343-3p	Homo sapiens	16HBE14O	Bronchus	Normal/Primary	RNA-Seq	POSITIVE	INDIRECT	DOWN	48hrs post-transfection, Overexpression
ENSG00000163513	TGFBR2	hsa-miR-1343-3p	Homo sapiens	293S	Kidney	Embryonic/Fetal	HITS-CLIP	POSITIVE	DIRECT	DOWN	no treatment (control)
ENSG00000163513	TGFBR2	hsa-miR-1343-3p	Homo sapiens	16HBE14O	Bronchus	Normal/Primary	RNA-Seq	POSITIVE	INDIRECT	DOWN	48hrs post-transfection, Overexpression
ENSG00000163513	TGFBR2	hsa-miR-1343-3p	Homo sapiens	A549	Lung	Cancer/Malignant	RNA-Seq	NEGATIVE	INDIRECT	NA	48hrs post-transfection, Overexpression
ENSG00000163531	NFASC	hsa-miR-1343-3p	Homo sapiens	16HBE14O	Bronchus	Normal/Primary	RNA-Seq	NEGATIVE	INDIRECT	NA	48hrs post-transfection, Overexpression
ENSG00000163545	NUAK2	hsa-miR-1343-3p	Homo sapiens	A549	Lung	Cancer/Malignant	RNA-Seq	NEGATIVE	INDIRECT	NA	48hrs post-transfection, Overexpression
ENSG00000163565	IFI16	hsa-miR-1343-3p	Homo sapiens	A549	Lung	Cancer/Malignant	RNA-Seq	NEGATIVE	INDIRECT	NA	48hrs post-transfection, Overexpression
ENSG00000163568	AIM2	hsa-miR-1343-3p	Homo sapiens	16HBE14O	Bronchus	Normal/Primary	RNA-Seq	NEGATIVE	INDIRECT	NA	48hrs post-transfection, Overexpression
ENSG00000163623	NKX6-1	hsa-miR-1343-3p	Homo sapiens	A549	Lung	Cancer/Malignant	RNA-Seq	POSITIVE	INDIRECT	DOWN	48hrs post-transfection, Overexpression
ENSG00000163624	CDS1	hsa-miR-1343-3p	Homo sapiens	A549	Lung	Cancer/Malignant	RNA-Seq	POSITIVE	INDIRECT	DOWN	48hrs post-transfection, Overexpression
ENSG00000163634	THOC7	hsa-miR-1343-3p	Homo sapiens	16HBE14O	Bronchus	Normal/Primary	RNA-Seq	POSITIVE	INDIRECT	DOWN	48hrs post-transfection, Overexpression
ENSG00000163634	THOC7	hsa-miR-1343-3p	Homo sapiens	A549	Lung	Cancer/Malignant	RNA-Seq	NEGATIVE	INDIRECT	NA	48hrs post-transfection, Overexpression
ENSG00000163644	PPM1K	hsa-miR-1343-3p	Homo sapiens	A549	Lung	Cancer/Malignant	RNA-Seq	POSITIVE	INDIRECT	DOWN	48hrs post-transfection, Overexpression
ENSG00000163659	TIPARP	hsa-miR-1343-3p	Homo sapiens	A549	Lung	Cancer/Malignant	RNA-Seq	POSITIVE	INDIRECT	DOWN	48hrs post-transfection, Overexpression
ENSG00000163683	SMIM14	hsa-miR-1343-3p	Homo sapiens	16HBE14O	Bronchus	Normal/Primary	RNA-Seq	NEGATIVE	INDIRECT	NA	48hrs post-transfection, Overexpression
ENSG00000163734	CXCL3	hsa-miR-1343-3p	Homo sapiens	A549	Lung	Cancer/Malignant	RNA-Seq	POSITIVE	INDIRECT	DOWN	48hrs post-transfection, Overexpression
ENSG00000163738	MTHFD2L	hsa-miR-1343-3p	Homo sapiens	A549	Lung	Cancer/Malignant	RNA-Seq	NEGATIVE	INDIRECT	NA	48hrs post-transfection, Overexpression
ENSG00000163739	CXCL1	hsa-miR-1343-3p	Homo sapiens	A549	Lung	Cancer/Malignant	RNA-Seq	POSITIVE	INDIRECT	DOWN	48hrs post-transfection, Overexpression
ENSG00000163798	SLC4A1AP	hsa-miR-1343-3p	Homo sapiens	A549	Lung	Cancer/Malignant	RNA-Seq	POSITIVE	INDIRECT	DOWN	48hrs post-transfection, Overexpression
ENSG00000163874	ZC3H12A	hsa-miR-1343-3p	Homo sapiens	A549	Lung	Cancer/Malignant	RNA-Seq	POSITIVE	INDIRECT	DOWN	48hrs post-transfection, Overexpression
ENSG00000163898	LIPH	hsa-miR-1343-3p	Homo sapiens	A549	Lung	Cancer/Malignant	RNA-Seq	NEGATIVE	INDIRECT	NA	48hrs post-transfection, Overexpression
ENSG00000163904	SENP2	hsa-miR-1343-3p	Homo sapiens	A549	Lung	Cancer/Malignant	RNA-Seq	POSITIVE	INDIRECT	DOWN	48hrs post-transfection, Overexpression
ENSG00000163918	RFC4	hsa-miR-1343-3p	Homo sapiens	293S	Kidney	Embryonic/Fetal	HITS-CLIP	POSITIVE	DIRECT	DOWN	no treatment (control)
ENSG00000164039	BDH2	hsa-miR-1343-3p	Homo sapiens	16HBE14O	Bronchus	Normal/Primary	RNA-Seq	NEGATIVE	INDIRECT	NA	48hrs post-transfection, Overexpression
ENSG00000164039	BDH2	hsa-miR-1343-3p	Homo sapiens	A549	Lung	Cancer/Malignant	RNA-Seq	POSITIVE	INDIRECT	DOWN	48hrs post-transfection, Overexpression
ENSG00000164045	CDC25A	hsa-miR-1343-3p	Homo sapiens	293S	Kidney	Embryonic/Fetal	HITS-CLIP	POSITIVE	DIRECT	DOWN	treatment: arsenite
ENSG00000164045	CDC25A	hsa-miR-1343-3p	Homo sapiens	293S	Kidney	Embryonic/Fetal	HITS-CLIP	POSITIVE	DIRECT	DOWN	treatment: emetine
ENSG00000164048	ZNF589	hsa-miR-1343-3p	Homo sapiens	A549	Lung	Cancer/Malignant	RNA-Seq	POSITIVE	INDIRECT	DOWN	48hrs post-transfection, Overexpression
ENSG00000164080	RAD54L2	hsa-miR-1343-3p	Homo sapiens	293S	Kidney	Embryonic/Fetal	HITS-CLIP	POSITIVE	DIRECT	DOWN	treatment: arsenite
ENSG00000164086	DUSP7	hsa-miR-1343-3p	Homo sapiens	293S	Kidney	Embryonic/Fetal	HITS-CLIP	POSITIVE	DIRECT	DOWN	no treatment (control)
ENSG00000164088	PPM1M	hsa-miR-1343-3p	Homo sapiens	A549	Lung	Cancer/Malignant	RNA-Seq	POSITIVE	INDIRECT	DOWN	48hrs post-transfection, Overexpression
ENSG00000164104	HMGB2	hsa-miR-1343-3p	Homo sapiens	16HBE14O	Bronchus	Normal/Primary	RNA-Seq	NEGATIVE	INDIRECT	NA	48hrs post-transfection, Overexpression
ENSG00000164104	HMGB2	hsa-miR-1343-3p	Homo sapiens	A549	Lung	Cancer/Malignant	RNA-Seq	POSITIVE	INDIRECT	DOWN	48hrs post-transfection, Overexpression
ENSG00000164125	FAM198B	hsa-miR-1343-3p	Homo sapiens	A549	Lung	Cancer/Malignant	RNA-Seq	NEGATIVE	INDIRECT	NA	48hrs post-transfection, Overexpression
ENSG00000164168	TMEM184C	hsa-miR-1343-3p	Homo sapiens	A549	Lung	Cancer/Malignant	RNA-Seq	NEGATIVE	INDIRECT	NA	48hrs post-transfection, Overexpression
ENSG00000164181	ELOVL7	hsa-miR-1343-3p	Homo sapiens	A549	Lung	Cancer/Malignant	RNA-Seq	NEGATIVE	INDIRECT	NA	48hrs post-transfection, Overexpression
ENSG00000164182	NDUFAF2	hsa-miR-1343-3p	Homo sapiens	A549	Lung	Cancer/Malignant	RNA-Seq	NEGATIVE	INDIRECT	NA	48hrs post-transfection, Overexpression
ENSG00000164220	F2RL2	hsa-miR-1343-3p	Homo sapiens	A549	Lung	Cancer/Malignant	RNA-Seq	NEGATIVE	INDIRECT	NA	48hrs post-transfection, Overexpression
ENSG00000164251	F2RL1	hsa-miR-1343-3p	Homo sapiens	A549	Lung	Cancer/Malignant	RNA-Seq	NEGATIVE	INDIRECT	NA	48hrs post-transfection, Overexpression
ENSG00000164265	SCGB3A2	hsa-miR-1343-3p	Homo sapiens	16HBE14O	Bronchus	Normal/Primary	RNA-Seq	POSITIVE	INDIRECT	DOWN	48hrs post-transfection, Overexpression
ENSG00000164292	RHOBTB3	hsa-miR-1343-3p	Homo sapiens	A549	Lung	Cancer/Malignant	RNA-Seq	NEGATIVE	INDIRECT	NA	48hrs post-transfection, Overexpression
ENSG00000164300	SERINC5	hsa-miR-1343-3p	Homo sapiens	A549	Lung	Cancer/Malignant	RNA-Seq	POSITIVE	INDIRECT	DOWN	48hrs post-transfection, Overexpression
ENSG00000164342	TLR3	hsa-miR-1343-3p	Homo sapiens	16HBE14O	Bronchus	Normal/Primary	RNA-Seq	NEGATIVE	INDIRECT	NA	48hrs post-transfection, Overexpression
ENSG00000164342	TLR3	hsa-miR-1343-3p	Homo sapiens	A549	Lung	Cancer/Malignant	RNA-Seq	POSITIVE	INDIRECT	DOWN	48hrs post-transfection, Overexpression
ENSG00000164362	TERT	hsa-miR-1343-3p	Homo sapiens	A549	Lung	Cancer/Malignant	RNA-Seq	POSITIVE	INDIRECT	DOWN	48hrs post-transfection, Overexpression
ENSG00000164379	FOXQ1	hsa-miR-1343-3p	Homo sapiens	16HBE14O	Bronchus	Normal/Primary	RNA-Seq	POSITIVE	INDIRECT	DOWN	48hrs post-transfection, Overexpression
ENSG00000164379	FOXQ1	hsa-miR-1343-3p	Homo sapiens	A549	Lung	Cancer/Malignant	RNA-Seq	NEGATIVE	INDIRECT	NA	48hrs post-transfection, Overexpression
ENSG00000164398	ACSL6	hsa-miR-1343-3p	Homo sapiens	16HBE14O	Bronchus	Normal/Primary	RNA-Seq	NEGATIVE	INDIRECT	NA	48hrs post-transfection, Overexpression
ENSG00000164400	CSF2	hsa-miR-1343-3p	Homo sapiens	16HBE14O	Bronchus	Normal/Primary	RNA-Seq	POSITIVE	INDIRECT	DOWN	48hrs post-transfection, Overexpression
ENSG00000164488	DACT2	hsa-miR-1343-3p	Homo sapiens	A549	Lung	Cancer/Malignant	RNA-Seq	POSITIVE	INDIRECT	DOWN	48hrs post-transfection, Overexpression
ENSG00000164530	PI16	hsa-miR-1343-3p	Homo sapiens	16HBE14O	Bronchus	Normal/Primary	RNA-Seq	NEGATIVE	INDIRECT	NA	48hrs post-transfection, Overexpression
ENSG00000164535	DAGLB	hsa-miR-1343-3p	Homo sapiens	A549	Lung	Cancer/Malignant	RNA-Seq	NEGATIVE	INDIRECT	NA	48hrs post-transfection, Overexpression
ENSG00000164574	GALNT10	hsa-miR-1343-3p	Homo sapiens	A549	Lung	Cancer/Malignant	RNA-Seq	NEGATIVE	INDIRECT	NA	48hrs post-transfection, Overexpression
ENSG00000164587	RPS14	hsa-miR-1343-3p	Homo sapiens	293S	Kidney	Embryonic/Fetal	HITS-CLIP	POSITIVE	DIRECT	DOWN	no treatment (control)
ENSG00000164587	RPS14	hsa-miR-1343-3p	Homo sapiens	293S	Kidney	Embryonic/Fetal	HITS-CLIP	POSITIVE	DIRECT	DOWN	treatment:hippuristanol
ENSG00000164603	C7orf60	hsa-miR-1343-3p	Homo sapiens	A549	Lung	Cancer/Malignant	RNA-Seq	POSITIVE	INDIRECT	DOWN	48hrs post-transfection, Overexpression
ENSG00000164626	KCNK5	hsa-miR-1343-3p	Homo sapiens	A549	Lung	Cancer/Malignant	RNA-Seq	POSITIVE	INDIRECT	DOWN	48hrs post-transfection, Overexpression
ENSG00000164683	HEY1	hsa-miR-1343-3p	Homo sapiens	293S	Kidney	Embryonic/Fetal	HITS-CLIP	POSITIVE	DIRECT	DOWN	treatment: arsenite
ENSG00000164683	HEY1	hsa-miR-1343-3p	Homo sapiens	A549	Lung	Cancer/Malignant	RNA-Seq	POSITIVE	INDIRECT	DOWN	48hrs post-transfection, Overexpression
ENSG00000164684	ZNF704	hsa-miR-1343-3p	Homo sapiens	293S	Kidney	Embryonic/Fetal	HITS-CLIP	POSITIVE	DIRECT	DOWN	no treatment (control)
ENSG00000164736	SOX17	hsa-miR-1343-3p	Homo sapiens	A549	Lung	Cancer/Malignant	RNA-Seq	POSITIVE	INDIRECT	DOWN	48hrs post-transfection, Overexpression
ENSG00000164741	DLC1	hsa-miR-1343-3p	Homo sapiens	293S	Kidney	Embryonic/Fetal	HITS-CLIP	POSITIVE	DIRECT	DOWN	treatment: emetine
ENSG00000164741	DLC1	hsa-miR-1343-3p	Homo sapiens	16HBE14O	Bronchus	Normal/Primary	RNA-Seq	POSITIVE	INDIRECT	DOWN	48hrs post-transfection, Overexpression
ENSG00000164749	HNF4G	hsa-miR-1343-3p	Homo sapiens	A549	Lung	Cancer/Malignant	RNA-Seq	POSITIVE	INDIRECT	DOWN	48hrs post-transfection, Overexpression
ENSG00000164877	MICALL2	hsa-miR-1343-3p	Homo sapiens	A549	Lung	Cancer/Malignant	RNA-Seq	POSITIVE	INDIRECT	DOWN	48hrs post-transfection, Overexpression
ENSG00000164896	FASTK	hsa-miR-1343-3p	Homo sapiens	293S	Kidney	Embryonic/Fetal	HITS-CLIP	POSITIVE	DIRECT	DOWN	treatment:hippuristanol
ENSG00000164896	FASTK	hsa-miR-1343-3p	Homo sapiens	A549	Lung	Cancer/Malignant	RNA-Seq	NEGATIVE	INDIRECT	NA	48hrs post-transfection, Overexpression
ENSG00000164949	GEM	hsa-miR-1343-3p	Homo sapiens	A549	Lung	Cancer/Malignant	RNA-Seq	NEGATIVE	INDIRECT	NA	48hrs post-transfection, Overexpression
ENSG00000164951	PDP1	hsa-miR-1343-3p	Homo sapiens	A549	Lung	Cancer/Malignant	RNA-Seq	NEGATIVE	INDIRECT	NA	48hrs post-transfection, Overexpression
ENSG00000164953	TMEM67	hsa-miR-1343-3p	Homo sapiens	A549	Lung	Cancer/Malignant	RNA-Seq	NEGATIVE	INDIRECT	NA	48hrs post-transfection, Overexpression
ENSG00000164970	FAM219A	hsa-miR-1343-3p	Homo sapiens	A549	Lung	Cancer/Malignant	RNA-Seq	NEGATIVE	INDIRECT	NA	48hrs post-transfection, Overexpression
ENSG00000164976	KIAA1161	hsa-miR-1343-3p	Homo sapiens	A549	Lung	Cancer/Malignant	RNA-Seq	POSITIVE	INDIRECT	DOWN	48hrs post-transfection, Overexpression
ENSG00000165028	NIPSNAP3B	hsa-miR-1343-3p	Homo sapiens	A549	Lung	Cancer/Malignant	RNA-Seq	POSITIVE	INDIRECT	DOWN	48hrs post-transfection, Overexpression
ENSG00000165029	ABCA1	hsa-miR-1343-3p	Homo sapiens	A549	Lung	Cancer/Malignant	RNA-Seq	NEGATIVE	INDIRECT	NA	48hrs post-transfection, Overexpression
ENSG00000165061	ZMAT4	hsa-miR-1343-3p	Homo sapiens	A549	Lung	Cancer/Malignant	RNA-Seq	POSITIVE	INDIRECT	DOWN	48hrs post-transfection, Overexpression
ENSG00000165195	PIGA	hsa-miR-1343-3p	Homo sapiens	A549	Lung	Cancer/Malignant	RNA-Seq	POSITIVE	INDIRECT	DOWN	48hrs post-transfection, Overexpression
ENSG00000165197	FIGF	hsa-miR-1343-3p	Homo sapiens	A549	Lung	Cancer/Malignant	RNA-Seq	POSITIVE	INDIRECT	DOWN	48hrs post-transfection, Overexpression
ENSG00000165238	WNK2	hsa-miR-1343-3p	Homo sapiens	A549	Lung	Cancer/Malignant	RNA-Seq	POSITIVE	INDIRECT	DOWN	48hrs post-transfection, Overexpression
ENSG00000165259	HDX	hsa-miR-1343-3p	Homo sapiens	A549	Lung	Cancer/Malignant	RNA-Seq	POSITIVE	INDIRECT	DOWN	48hrs post-transfection, Overexpression
ENSG00000165269	AQP7	hsa-miR-1343-3p	Homo sapiens	A549	Lung	Cancer/Malignant	RNA-Seq	POSITIVE	INDIRECT	DOWN	48hrs post-transfection, Overexpression
ENSG00000165288	BRWD3	hsa-miR-1343-3p	Homo sapiens	A549	Lung	Cancer/Malignant	RNA-Seq	NEGATIVE	INDIRECT	NA	48hrs post-transfection, Overexpression
ENSG00000165300	SLITRK5	hsa-miR-1343-3p	Homo sapiens	A549	Lung	Cancer/Malignant	RNA-Seq	NEGATIVE	INDIRECT	NA	48hrs post-transfection, Overexpression
ENSG00000165359	DDX26B	hsa-miR-1343-3p	Homo sapiens	16HBE14O	Bronchus	Normal/Primary	RNA-Seq	NEGATIVE	INDIRECT	NA	48hrs post-transfection, Overexpression
ENSG00000165376	CLDN2	hsa-miR-1343-3p	Homo sapiens	A549	Lung	Cancer/Malignant	RNA-Seq	NEGATIVE	INDIRECT	NA	48hrs post-transfection, Overexpression
ENSG00000165406	MARCH8	hsa-miR-1343-3p	Homo sapiens	A549	Lung	Cancer/Malignant	RNA-Seq	NEGATIVE	INDIRECT	NA	48hrs post-transfection, Overexpression
[truncated: 11,268 more rows]
